# Supplementary material for: Jasmonate activates a CsMPK6-CsMYC2 module that regulates the expression of β-citraurin biosynthetic genes and fruit coloration in orange (Citrus sinensis)
Source: Plant Cell. 2022 Dec 19;35(4):1167–85. doi: 10.1093/plcell/koac363 (PMC10052374; doi:10.1093/plcell/koac363)
Supplement: koac363_Supplementary_Data [file koac363_supplementary_data.zip]

Archive with 3 entries (3 files):
- TPC2022RA00223R4_Supplemental Data Set S1.xlsx
- TPC2022RA00223R4_Supplemental Data Set S2.xlsx
- TPC2022RA00223R4_supplemental figures.pdf
