# Supplementary material for: Jasmonate activates a CsMPK6-CsMYC2 module that regulates the expression of β-citraurin biosynthetic genes and fruit coloration in orange (Citrus sinensis)
Source: Plant Cell. 2022 Dec 19;35(4):1167–85. doi: 10.1093/plcell/koac363 (PMC10052374; doi:10.1093/plcell/koac363)
Supplement: koac363_Supplementary_Data [file koac363_supplementary_data.zip › TPC2022RA00223R4_Supplemental Data Set S1.xlsx]

## Sheet: Sheet1
Supplemental Data. Yue et al. (2023). Plant Cell.
Supplemental Data Set 1. Primers used in this study.
Primer name	Sequence (5’-3’)	Purpose
Ex-CsMYC2-F	CACCACCACCACCACCATCATC	Gene expression
Ex-CsMYC2-R	TCCGCTTGTTGGCTTTCTTCCT
Ex-CsMPK6-F	AGGACGCTTCGTGAGATCAAGT
Ex-CsMPK6-R	ACAGTTGGCATTCAGGAGGAGA
Ex-CsPSY-F	CCCGGACTGCTGTGTTTAAT
Ex-CsPSY-R	GAGCAAGGATGCCTCAAATC
Ex-CsLCYb-F	TGGCTCAACCAGGATGATCA
Ex-CsLCYb-R	TTGGCCACAACCCATTCC
Ex-CsBCH-F	GTTCCTGCAATTGCTCTGCTT
Ex-CsBCH-R	TCCTGGAACGATGCCTTTG
Ex-CsCCD4b-F	CAGCAAGAAATTTGGAGTTG
Ex-CsCCD4b-R	CGTAAAATCTTCTTGAGAC
Ex-CsMYC1-F	CGCATCGCCAAGAGCAAGAATG
Ex-CsMYC1-R	GACATCACCGCCGTCCATCAT
Ex-CsMYC3-F	TGCGAGCTGTTGTGCCTAATGT
Ex-CsMYC3-R	CACCACCTGCCAACTCCTTCTT
Ex-Ciclev10005094m-F	TTGGCGAGCGAGGGAACAGA
Ex-Ciclev10005094m-R	GAAGGCGGCACAGGAATTGAGT
Ex-Ciclev10015761m-F	GCATTAGCGAGTGAAGGAACGG
Ex-Ciclev10015761m-R	AGCCGATACCACAACTCCAACA
Ex-Ciclev10020215m-F	GCTGCTCGGTCTCCTGTATTCG
Ex-Ciclev10020215m-R	ATCAGCCAGTGCCAGCGTATG
Ex-Ciclev10020406m-F	GAGCGGCAAAGAGCGTCACAA
Ex-Ciclev10020406m-R	GCGAACGAGCAGCAAGAACCA
Ex-Ciclev10031714m-F	ATTGCGTTGGCGAGTGAAGGAA
Ex-Ciclev10031714m-R	TGTCTGACGGTGGCACTGGTAT
Ex-Ciclev10001531m-F	GCACGCACTAGCAATGGCAAGA
Ex-Ciclev10001531m-R	CGCATTCGGGTAAAGACGGGAA
Ex-Ciclev10003654m-F	GGAGCATTGGAGCAGCAAGGT
Ex-Ciclev10003654m-R	TCATAGCAGGCGGCTTCAGATG
Ex-Ciclev10004660m-F	GCTCTACTGTTGCTCCACCTGA
Ex-Ciclev10004660m-R	GCTGCTGCTGCTCCACAATT
Ex-Ciclev10007788m-F	GGTGTGCGTCGCTGGTTTCA
Ex-Ciclev10007788m-R	TCGGCTTGCCTCTCCATACTCT
Ex-Ciclev10015023m-F	CCACCCATTTCTTCACCGCATT
Ex-Ciclev10015023m-R	GCAACGGAGGAACCAAGACAGA
Ex-Ciclev10017752m-F	CTTTGGACGAGAGCAGGAACCT
Ex-Ciclev10017752m-R	GCACGGCAGACTGGAATCAATT
Ex-Ciclev10018252m-F	CCGAGTATGGAGAGGCGAGTCA
Ex-Ciclev10018252m-R	TGGTGCTCAGGAGTGAGATCGT
Ex-Ciclev10019362m-F	TCCACGACCTCCACCAAGAGT
Ex-Ciclev10019362m-R	TGACATCAACAGGCAAGCCATG
Ex-Ciclev10020633m-F	CGAGTTCAGGTGGTGCGACTAG
Ex-Ciclev10020633m-R	TCATGCTCCATGTGGCGAAGAA
Ex-Ciclev10020645m-F	GGGCACCCGAACTGCTTCTTAA
Ex-Ciclev10020645m-R	GTGGCACAGAGCCTCATCAACT
Ex-Ciclev10023757m-F	ACTCCGTCAAGCAATGGCAATT
Ex-Ciclev10023757m-R	CAGCCTCAATCCCAGCACCTT
Ex-Ciclev10024050m-F	ACCGAGACCTGAAGCCAGAGAA
Ex-Ciclev10024050m-R	GCCATTGCTTGACGGAGTCCAT
Ex-Ciclev10025905m-F	GCTCCTACTCTGCTGCGACAAT
Ex-Ciclev10025905m-R	GGTGTTGAAGTGCCTCTGTGAC
Ex-Ciclev10028667m-F	TCACATGGATGCCAAGCGAACG
Ex-Ciclev10028667m-R	TCCGAGGTTGGACGAGCAAGAC
Ex-Ciclev10028684m-F	TCCTCCTCTTCAGCCTATTGGT
Ex-Ciclev10028684m-R	TCAGAGCCTGTTTGGAGCGTAT
Ex-Ciclev10030368m-F	TGCGGTGTTCTTGGGAGTCCTA
Ex-Ciclev10030368m-R	TGTTGCTGCTGCTGGTTGGTT
Ex-Ciclev10030977m-F	GAGGACCTTGCCAGCACAACAA
Ex-Ciclev10030977m-R	CGCCATGCCACATTGAGGAACA
Ex-Ciclev10003715m-F	ATCGCAAGTGGACAGACATTCG
Ex-Ciclev10003715m-R	ATGGCTCCGCAATCGGCTATT
Ex-Ciclev10011217m-F	GGCGATTGTGGCGGCGTATA
Ex-Ciclev10011217m-R	GGTGACGGTGGTGGTTGAAGAA
Ex-Ciclev10014584m-F	CGTGTTGCCTTCCGAGTCTTCT
Ex-Ciclev10014584m-R	TCGCCAGCACAACCTGTTCTT
Ex-Ciclev10015661m-F	CGCAAACCCGAACCCACAAAC
Ex-Ciclev10015661m-R	CCTTCAGCAACCAGACCCACTT
Ex-Ciclev10018951m-F	TGGTTGACAAGGCTGTTGCTCT
Ex-Ciclev10018951m-R	CGCTGGTTCCGAAAGTGACTGA
Ex-Ciclev10019147m-F	TCGGACTTGGTGGTTCTTTGCT
Ex-Ciclev10019147m-R	TGGCTCGCTCATCCTCCTTGT
Ex-Ciclev10024335m-F	AGGTGGTGCTGCTGGTGATGA
Ex-Ciclev10024335m-R	GCTTCTGCTGGCATCAGTCACA
Ex-Ciclev10024898m-F	TCAGCCTCCAGCGTGCTTTCTA
Ex-Ciclev10024898m-R	CGAAGTTCAGCCGTTGCCTCTC
Ex-Ciclev10027966m-F	GGCAGCGAAGGCAGCAAGAT
Ex-Ciclev10027966m-R	CTCATGCAACGCCAGTGACTCT
Ex-Ciclev10028003m-F	GACCTGCCCAAAGACTGGACAA
Ex-Ciclev10028003m-R	GAAGCTGGACCAACGGACGAAT
Ex-Ciclev10030876m-F	CCATTGGTACGGCTCTGGATGT
Ex-Ciclev10030876m-R	ACCTCCTGATTGCACTGACTCC
Ex-Ciclev10030962m-F	CGTGCTGCTATTGATGCCTTGT
Ex-Ciclev10030962m-R	CTCTCGCCTCCATACTGCCATT
Ex-Ciclev10031496m-F	CGATTCCGATCCGACGGTGATG
Ex-Ciclev10031496m-R	CTTGTTGGGTTCGTGGGCATGT
Ex-Ciclev10033932m-F	GCCGTCACTGCTTTACTCAACC
Ex-Ciclev10033932m-R	TGCTCCAGCCACGACAACAC
Ex-actin-F	GAGCTTGAGACCTCCAAGACCAGCTCT
Ex-actin-R	AATCTTCATGCTGCTTGGGGCTAG
Ex-CsJAR1-F	TCTGGGACGACTCAAGGAAAGC
Ex-CsJAR1-R	ACATTGTGACTGCATCGCCTTC
CsMPK6-F	ATGGAAGTTGGGCCCCCG	Full length amplification
CsMPK6-R	TTACTGCTGCCGATACTCAGG
CsMYC2-F	ATGGAAGAGATTGTGTCTTCGTCT
CsMYC2-R	CTAGTTTTGCATTCTTTGGAAAATAGCA
Ciclev10025905m-F	ATGGCCACTCTGGTTGAACCTCC
Ciclev10025905m-R	CTAGGCAATGGCAAATGCAGCC
Ciclev10030977m-F	ATGCAGCAAGATCACCGCAAGAA
Ciclev10030977m-R	CTAATACATCCTCGTTGTCATACCATACT
Ciclev10028684m-F	ATGGAGAGCGAATCGATGGTGAT
Ciclev10028684m-R	TTACTCGAGCATGTGATCTGGGTT
Ciclev10001531m-F	ATGGCAACTCCAGTGGAGCCTC
Ciclev10001531m-R	TTAGGAGGAGCACACCTCAGTGT
Ciclev10005094m-F	ATGGGCACAATTAGGGTTTGCAAAG
Ciclev10005094m-R	TCAATGTACCCTCTGCTTCACCC
Ciclev10031714m-F	ATGGGCAATTCGGAGAAAGATTCGAC
Ciclev10031714m-R	CTAAAACCGCCTTCGTACACGCC
Ciclev10020215m-F	ATGCAAAACGCACCATCTCCCT
Ciclev10020215m-R	TCAATCTTCTTCTTCCCTAGGACTCC
Ciclev10031496m-F	ATGGCCAAGACCGGGGTATTC
Ciclev10031496m-R	TTAGGCTGTGTGCGTAAGATTAACAG
Ciclev10015661m-F	ATGGCGACTCAGTTCCCGGAC
Ciclev10015661m-R	TCACTGCATAGATGGATTTCCACTTA
Ciclev10024898m-F	ATGGAGATATCGTTGTTGAAAGTGCTT
Ciclev10024898m-R	TCAGCCCCTCCCAGCATTACC
Ciclev10024335m-F	ATGGCCAACCCAGAAGTTGAAGA
Ciclev10024335m-R	TCATGCTGTATGCACAATTAAAGCAG
Ciclev10018951m-F	ATGGATGAAACATCTGAAAGATGTCT
Ciclev10018951m-R	TCATGATTTCTTCTTCCCTGTTGACCC
Ciclev10019147m-F	ATGATAAAAAAAACAAATCAATCCGATC
Ciclev10019147m-R	TTACCAGACATGAAGCGGTCGT
Ciclev10030962m-F	ATGGCAGTTACAAATCCTGGCG
Ciclev10030962m-R	TTATTGAGAATTGACAGCCATATCAATC
CsMYC2-C2X-EcoRI-F	GAGGGAAGGATTTCAGAATTCATGGAAGAGATTGTGTCTTCGTCT	Protein purification
CsMYC2-C2X-SalI-R	CAAGCTTGCCTGCAGGTCGACCTAGTTTTGCATTCTTTGGAAAATAGCA
CsMYC2-4T-1-EcoRI-F	CCGCGTGGATCCCCGGAATTCATGGAAGAGATTGTGTCTTCGTCT
CsMYC2-4T-1-SalI-R	GATGCGGCCGCTCGAGTCGACCTAGTTTTGCATTCTTTGGAAAATAGCA
CsMYC2A-4T-1-EcoRI-F	CCGCGTGGATCCCCGGAATTCATGGAAGAGATTGTGTCTTCGTCT
CsMYC2A-4T-1-SalI-R	GATGCGGCCGCTCGAGTCGACCTAGTTTTGCATTCTTTGGAAAATAGCA
CsMPK6-4T-1-EcoRI-F	CCGCGTGGATCCCCGGAATTCATGGAAGTTGGGCCCCCGGC
CsMPK6-4T-1-SalI-R	GATGCGGCCGCTCGAGTCGACTTACTGCTGCCGATACTCAGGGTTG
CsMKK4DD-his-BamHI-F	GCCATGGCTGATATCGGATCCATGAGACCGATTCAATCGC
CsMKK4DD-his-SalI-R	TGCGGCCGCAAGCTTGTCGACCTATGTGGTTGGAGAAGAAGA
CsMYC2N-C2X-EcoRI-F	GAGGGAAGGATTTCAGAATTCATGGAAGAGATTGTGTCTTCGTCTTC
CsMYC2N-C2X-SalI-R	CAAGCTTGCCTGCAGGTCGACTTATAGCAGCGGAGCAACAT
CsMYC2C-C2X-EcoRI-F	GAGGGAAGGATTTCAGAATTCATGGACATTGGAATGTTCTCAGGTGCA
CsMYC2C-C2X-SalI-R	CAAGCTTGCCTGCAGGTCGACCTAGTTTTGCATTCTTTGGAAAA
CsMYC2-his-BamHI-F	GCCATGGCTGATATCGGATCCATGGAAGAGATTGTGTCTTCGTCT
CsMYC2-his-SalI-R	TGCGGCCGCAAGCTTGTCGACCTAGTTTTGCATTCTTTGGAAAATAGCA
CsMYC2-AD-NdeI-F	GTACCAGATTACGCTCATATGATGGAAGAGATTGTGTCTTCGTCT	Y1H assay
CsMYC2-AD-EcoRI-R	ATGCCCACCCGGGTGGAATTCCTAGTTTTGCATTCTTTGGAAAATAGCA
CsCCD4b-AbAi-KpnI-F	CTTGAATTCGAGCTCGGTACCATTTATTAGTTGCCGTTATTTATATAAATTT
CsCCD4b-AbAi-SalI-R	AGCACATGCCTCGAGGTCGACGGTAGATATGTAGAGTGGATGATGTTT
CsMPK6AD-NdeI-F	GTACCAGATTACGCTCATATGATGGAAGTTGGGCCCCCGGC	Y2H assay
CsMPK6AD-EcoRI-R	ATGCCCACCCGGGTGGAATTCTTACTGCTGCCGATACTCAGGGTTG
CsMKK4DDBD-NdeI-F	ATGGCCATGGAGGCCGAATTCATGAGACCGATTCAATCGC
CsMKK4DDBD-EcoRI-R	CCGCTGCAGGTCGACGGATCCCTATGTGGTTGGAGAAGAAGA
Ciclev10025905mBD-NdeI-F	ATGGCCATGGAGGCCGAATTCATGGCCACTCTGGTTGAACCTCC
Ciclev10025905mBD-EcoRI-R	CCGCTGCAGGTCGACGGATCCCTAGGCAATGGCAAATGCAGCC
Ciclev10030977mBD-NdeI-F	ATGGCCATGGAGGCCGAATTCATGCAGCAAGATCACCGCAAGAA
Ciclev10030977mBD-EcoRI-R	CCGCTGCAGGTCGACGGATCCCTAATACATCCTCGTTGTCATACCATACT
Ciclev10028684mBD-NdeI-F	ATGGCCATGGAGGCCGAATTCATGGAGAGCGAATCGATGGTGAT
Ciclev10028684mBD-EcoRI-R	CCGCTGCAGGTCGACGGATCCTTACTCGAGCATGTGATCTGGGTT
Ciclev10001531mBD-NdeI-F	ATGGCCATGGAGGCCGAATTCATGGCAACTCCAGTGGAGCCTC
Ciclev10001531mBD-EcoRI-R	CCGCTGCAGGTCGACGGATCCTTAGGAGGAGCACACCTCAGTGT
Ciclev10031714mBD-NdeI-F	ATGGCCATGGAGGCCGAATTCATGGGCAATTCGGAGAAAGATTCGAC
Ciclev10031714mBD-EcoRI-R	CCGCTGCAGGTCGACGGATCCCTAAAACCGCCTTCGTACACGCC
Ciclev10020215mBD-NdeI-F	ATGGCCATGGAGGCCGAATTCATGCAAAACGCACCATCTCCCT
Ciclev10020215mBD-EcoRI-R	CCGCTGCAGGTCGACGGATCCTCAATCTTCTTCTTCCCTAGGACTCC
Ciclev10005094mBD-NdeI-F	ATGGCCATGGAGGCCGAATTCATGGGCACAATTAGGGTTTGCAAAG
Ciclev10005094mBD-EcoRI-R	CCGCTGCAGGTCGACGGATCCTCAATGTACCCTCTGCTTCACCC
Ciclev10031496mBD-NdeI-F	ATGGCCATGGAGGCCGAATTCATGGCCAAGACCGGGGTATTC
Ciclev10031496mBD-EcoRI-R	CCGCTGCAGGTCGACGGATCCTTAGGCTGTGTGCGTAAGATTAACAG
Ciclev10015661mBD-NdeI-F	ATGGCCATGGAGGCCGAATTCATGGCGACTCAGTTCCCGGAC
Ciclev10015661mBD-EcoRI-R	CCGCTGCAGGTCGACGGATCCTCACTGCATAGATGGATTTCCACTTA
Ciclev10024898mBD-NdeI-F	ATGGCCATGGAGGCCGAATTCATGGAGATATCGTTGTTGAAAGTGCTT
Ciclev10024898mBD-EcoRI-R	CCGCTGCAGGTCGACGGATCCTCAGCCCCTCCCAGCATTACC
Ciclev10024335mBD-NdeI-F	ATGGCCATGGAGGCCGAATTCATGGCCAACCCAGAAGTTGAAGA
Ciclev10024335mBD-EcoRI-R	CCGCTGCAGGTCGACGGATCCTCATGCTGTATGCACAATTAAAGCAG
Ciclev10018951mBD-NdeI-F	ATGGCCATGGAGGCCGAATTCATGGATGAAACATCTGAAAGATGTCT
Ciclev10018951mBD-EcoRI-R	CCGCTGCAGGTCGACGGATCCTCATGATTTCTTCTTCCCTGTTGACCC
Ciclev10019147mBD-NdeI-F	ATGGCCATGGAGGCCGAATTCATGATAAAAAAAACAAATCAATCCGATC
Ciclev10019147mBD-EcoRI-R	CCGCTGCAGGTCGACGGATCCTTACCAGACATGAAGCGGTCGT
Ciclev10030962mBD-NdeI-F	ATGGCCATGGAGGCCGAATTCATGGCAGTTACAAATCCTGGCG
Ciclev10030962mBD-EcoRI-R	CCGCTGCAGGTCGACGGATCCTTATTGAGAATTGACAGCCATATCAATC
CsCCD4b-LUC-F	TCTGGTACCATTTATTAGTTGCCGTTATTTATATAAATTT	LUC activity assay
CsCCD4b-LUC-R	TCTGTCGACGGTAGATATGTAGAGTGGATGATGTTT
CsPSY-LUC-F	TCTGGTACCTTTATAGGGATGGCAATGGGGAG
CsPSY-LUC-R	TCTGTCGACGCTGTAAAAATTATTTTTTTTGGAT
CsLCYb-LUC-F	TCTGGTACCTAACTCAAATTTATAAAAGAAGAAA
CsLCYb-LUC-R	TCTGTCGACTTTTCAGCCCAGAAGTTGCTTACGGAAAT
CsBCH-LUC-F	TCTGGTACCAATGTACAGTACGGGCTTTCAAG
CsBCH-LUC-R	TCTGTCGACGGTGGGGTTTTGTTTGTTTACGAGG
CsMPK6-LUC-F	TCTGGTACCATGATTACGTGTACGTAATAATAATA
CsMPK6-LUC-R	TCTGTCGACTTTATCGCTCGCTTTCTTTATCGGG
CsCCD4b-probe	GTACCATACAACTGTGGCACCATAGCTGGATC	EMSA
CsPSY-probe	AAAACTTCAATTGATACTCTTCCACTAATTCT
CsLCYb-probe	CGACAGTTGGACCACTAGCTTCGTGACCGTTGT
CsBCH-probe	AATTTCGAATCTAACAAATGTTTCGTTGATAT
CsMPK6-probe	AGCTCTATGTAACAACTGGGATCTATTTGAAA
CsMYC2-GFP-F	CGAGCTGTACAGATCTATGGAAGAGATTGTGTCTTCGTCT	ChIP-PCR
CsMYC2-GFP-R	GGCCGCTTTAAGATCTCTAGTTTTGCATTCTTTGGAAAATAGCA
CCD4b-p1-F	GGTACCACAGATGGATCCAAC
CCD4b-p1-R	CACCAACATAAATACCACATGGATAA
CCD4b-p2-F	GACATGACAACTTATATGTCAGACAA
CCD4b-p2-R	CGCAAAAAGAAAACAAAATTGCAAC
CCD4b-p3-F	TTTTTTAGTTCGGTTCAGATTTT
CCD4b-p3-R	ATAATTTAACAAAAAAAATTAGGAA
CCD4b-p4-F	GAACTGAACTGAACCAAATCGATGCC
CCD4b-p4-R	CTTATACTGTGATTTGTACTGTT
PSY-p1-F	GGCAATGGGGAGGGGAGGGGA
PSY-p1-R	AGTTTTCACCAACTGTTTATTGCTTTG
PSY-p2-F	AAAACTTCAATTGATACTCTTCCACTAA
PSY-p2-R	CCAATTTTTTTTTCGGGGAGG
PSY-p3-F	TAATGCATAAATTTTAAGTTTGAATT
PSY-p3-R	GGCCACTAATAATATGATCTTAC
LCYb-p1-F	TAACTCAAATTTATAAAAGAA
LCYb-p1-R	AATAACCCAAATAAGAATAAAA
LCYb-p2-F	TCATAACTCAAACGAATTTAAAAAAT
LCYb-p2-R	TTGTTATTGTTGCGCTTTCTT
LCYb-p3-F	CATCTACTAGCAATAGCCCAAA
LCYb-p3-R	TCACTTTTCCTCCTTCACGCT
LCYb-p4-F	TGGGGGTGTGGCGAAAAA
LCYb-p4-R	TTTTCAGCCCAGAAGTTGCTT
BCH-p1-F	TTGGAATTTTATACGCAAGTC
BCH-p1-R	TAAAAACATTTAATTCGTCAAG
BCH-p2-F	ATTTGGTTTAACGTGAAAG
BCH-p2-R	CATTGAATTTAGAAAAATACTTGGT
BCH-p3-F	GTATAATTGATTTTTTTTTAG
BCH-p3-R	CCATTGGCGAGAAAGGAATTTGG
BCH-p4-F	TAAATGACAAACAATGGCATATAT
BCH-p4-R	TTAGAGTAAAAGCACTTGAAAAGAG
MPK6-p1-F	ATGATTACGTGTACGTAATAA
MPK6-p1-R	AATAAATAATTAAATTATGT
MPK6-p2-F	CTACAACAGTAGAGTTGGTA
MPK6-p2-R	TCTTTCTAAAAATAATAAAAAGA
MPK6-p3-F	TATTTATACAATATTTTATTTA
MPK6-p3-R	CGGATCGTGCTTGTGTCGTAT
MPK6-p4-F	ACGATCCGGTGGCCCGTTT
MPK6-p4-R	CCATTATTTTGAGATTTTGTTCTT
CsMPK6-GFP-F	CGAGCTGTACAGATCTATGGAAGTTGGGCCCCCGGC	Overexpression and silencing experiment
CsMPK6-GFP-R	GGCCGCTTTAAGATCTTTACTGCTGCCGATACTCAGGGTTG
CsMPK6-myc-F	TCTAGAACTAGTGGATCCATGGAAGTTGGGCCCCCGGC
CsMPK6-myc-R	TCTGTCGACTTACTGCTGCCGATACTCAGGGTTG
CsMPK6-772-F	TACGCGTCCCGGGGCGGTACCATGGAAGTTGGGCCCCCGGC
CsMPK6-772-R	ACGAAAGCTCTGCAGGTCGACTTACTGCTGCCGATACTCAGGGTTG
CsMYC2-771-F	ACGGGGGACGAGCTCGGTACCATGGAAGAGATTGTGTCTTCGTCT
CsMYC2-771-R	CGCGTACGAGATCTGGTCGACGTTTTGCATTCTTTGGAAAATAGCA
CsMYC2S-F	TCTTCACTGTTGATACATATGCAGTAAATCCTGAAAC
CsMYC2S-R	CGATCGGGGAAATTCGAGCTCATTAGCCAAATCTCTCTT
