# Supplementary material for: Jasmonate activates a CsMPK6-CsMYC2 module that regulates the expression of β-citraurin biosynthetic genes and fruit coloration in orange (Citrus sinensis)
Source: Plant Cell. 2022 Dec 19;35(4):1167–85. doi: 10.1093/plcell/koac363 (PMC10052374; doi:10.1093/plcell/koac363)
Supplement: koac363_Supplementary_Data [file koac363_supplementary_data.zip › TPC2022RA00223R4_Supplemental Data Set S2.xlsx]

## Sheet: Figure 1
Supplemental Data Yue et al. (2022). CsMYC2-CsMPK6 regulates fruit peel roloration. Plant Cell
Supplemental Table S2. Student's T-test Tables
Figure 1B
Column B	MeJA/0		Column D	MeJA/5		Column F	MeJA/10		Column H	MeJA/15		Column J	MeJA/20
vs.	vs.		vs.	vs.		vs.	vs.		vs.	vs.		vs.	vs.
Column A	Control/0		Column C	Control/5		Column E	Control/10		Column G	Control/15		Column I	Control/20
Unpaired t test			Unpaired t test			Unpaired t test			Unpaired t test			Unpaired t test
P value	0.6208		P value	0.0016		P value	0.0075		P value	0.0095		P value	<0.0001
P value summary	ns		P value summary	**		P value summary	**		P value summary	**		P value summary	**
Significantly different (P < 0.05)?	No		Significantly different (P < 0.05)?	Yes		Significantly different (P < 0.05)?	Yes		Significantly different (P < 0.05)?	Yes		Significantly different (P < 0.05)?	Yes
One- or two-tailed P value?	Two-tailed		One- or two-tailed P value?	Two-tailed		One- or two-tailed P value?	Two-tailed		One- or two-tailed P value?	Two-tailed		One- or two-tailed P value?	Two-tailed
t, df	t=0.5354, df=4		t, df	t=7.669, df=4		t, df	t=5.001, df=4		t, df	t=4.676, df=4		t, df	t=15.73, df=4
Figure 1C
Column B	MeJA/0		Column D	MeJA/5		Column F	MeJA/10		Column H	MeJA/15		Column J	MeJA/20
vs.	vs.		vs.	vs.		vs.	vs.		vs.	vs.		vs.	vs.
Column A	Control/0		Column C	Control/5		Column E	Control/10		Column G	Control/15		Column I	Control/20
Unpaired t test			Unpaired t test			Unpaired t test			Unpaired t test			Unpaired t test
P value	0.9844		P value	0.0001		P value	<0.0001		P value	0.0002		P value	0.006
P value summary	ns		P value summary	**		P value summary	**		P value summary	**		P value summary	**
Significantly different (P < 0.05)?	No		Significantly different (P < 0.05)?	Yes		Significantly different (P < 0.05)?	Yes		Significantly different (P < 0.05)?	Yes		Significantly different (P < 0.05)?	Yes
One- or two-tailed P value?	Two-tailed		One- or two-tailed P value?	Two-tailed		One- or two-tailed P value?	Two-tailed		One- or two-tailed P value?	Two-tailed		One- or two-tailed P value?	Two-tailed
t, df	t=0.02074, df=4		t, df	t=14.13, df=4		t, df	t=17.55, df=4		t, df	t=12.53, df=4		t, df	t=5.320, df=4
Figure 1D
Column B	MeJA/0		Column D	MeJA/5		Column F	MeJA/10		Column H	MeJA/15		Column J	MeJA/20
vs.	vs.		vs.	vs.		vs.	vs.		vs.	vs.		vs.	vs.
Column A	Control/0		Column C	Control/5		Column E	Control/10		Column G	Control/15		Column I	Control/20
Unpaired t test			Unpaired t test			Unpaired t test			Unpaired t test			Unpaired t test
P value	0.7598		P value	0.0004		P value	0.0006		P value	0.0038		P value	0.0072
P value summary	ns		P value summary	**		P value summary	**		P value summary	**		P value summary	**
Significantly different (P < 0.05)?	No		Significantly different (P < 0.05)?	Yes		Significantly different (P < 0.05)?	Yes		Significantly different (P < 0.05)?	Yes		Significantly different (P < 0.05)?	Yes
One- or two-tailed P value?	Two-tailed		One- or two-tailed P value?	Two-tailed		One- or two-tailed P value?	Two-tailed		One- or two-tailed P value?	Two-tailed		One- or two-tailed P value?	Two-tailed
t, df	t=0.3274, df=4		t, df	t=11.26, df=4		t, df	t=9.740, df=4		t, df	t=6.020, df=4		t, df	t=5.051, df=4
Figure 1E
Column B	MeJA/0		Column D	MeJA/5		Column F	MeJA/10		Column H	MeJA/15		Column J	MeJA/20
vs.	vs.		vs.	vs.		vs.	vs.		vs.	vs.		vs.	vs.
Column A	Control/0		Column C	Control/5		Column E	Control/10		Column G	Control/15		Column I	Control/20
Unpaired t test			Unpaired t test			Unpaired t test			Unpaired t test			Unpaired t test
P value	0.8725		P value	<0.0001		P value	<0.0001		P value	0.0004		P value	0.0079
P value summary	ns		P value summary	**		P value summary	**		P value summary	**		P value summary	**
Significantly different (P < 0.05)?	No		Significantly different (P < 0.05)?	Yes		Significantly different (P < 0.05)?	Yes		Significantly different (P < 0.05)?	Yes		Significantly different (P < 0.05)?	Yes
One- or two-tailed P value?	Two-tailed		One- or two-tailed P value?	Two-tailed		One- or two-tailed P value?	Two-tailed		One- or two-tailed P value?	Two-tailed		One- or two-tailed P value?	Two-tailed
t, df	t=0.1710, df=4		t, df	t=32.74, df=4		t, df	t=17.31, df=4		t, df	t=10.92, df=4		t, df	t=4.922, df=4
Figure 1F
Column B	MeJA/0		Column D	MeJA/5		Column F	MeJA/10		Column H	MeJA/15		Column J	MeJA/20
vs.	vs.		vs.	vs.		vs.	vs.		vs.	vs.		vs.	vs.
Column A	Control/0		Column C	Control/5		Column E	Control/10		Column G	Control/15		Column I	Control/20
Unpaired t test			Unpaired t test			Unpaired t test			Unpaired t test			Unpaired t test
P value	0.4081		P value	0.0002		P value	0.0003		P value	0.0031		P value	0.0046
P value summary	ns		P value summary	**		P value summary	**		P value summary	**		P value summary	**
Significantly different (P < 0.05)?	No		Significantly different (P < 0.05)?	Yes		Significantly different (P < 0.05)?	Yes		Significantly different (P < 0.05)?	Yes		Significantly different (P < 0.05)?	Yes
One- or two-tailed P value?	Two-tailed		One- or two-tailed P value?	Two-tailed		One- or two-tailed P value?	Two-tailed		One- or two-tailed P value?	Two-tailed		One- or two-tailed P value?	Two-tailed
t, df	t=0.9234, df=4		t, df	t=12.69, df=4		t, df	t=12.02, df=4		t, df	t=6.383, df=4		t, df	t=5.718, df=4

## Sheet: Figure 2
Supplemental Data Yue et al. (2022). CsMYC2-CsMPK6 regulates fruit peel roloration. Plant Cell
Figure 2A
Column B	MeJA/0		Column D	MeJA/5		Column F	MeJA/10		Column H	MeJA/15		Column J	MeJA/20
vs.	vs.		vs.	vs.		vs.	vs.		vs.	vs.		vs.	vs.
Column A	Control/0		Column C	Control/5		Column E	Control/10		Column G	Control/15		Column I	Control/20
Unpaired t test			Unpaired t test			Unpaired t test			Unpaired t test			Unpaired t test
P value	0.882		P value	0.0006		P value	0.0007		P value	0.0017		P value	0.0009
P value summary	ns		P value summary	**		P value summary	**		P value summary	**		P value summary	**
Significantly different (P < 0.05)?	No		Significantly different (P < 0.05)?	Yes		Significantly different (P < 0.05)?	Yes		Significantly different (P < 0.05)?	Yes		Significantly different (P < 0.05)?	Yes
One- or two-tailed P value?	Two-tailed		One- or two-tailed P value?	Two-tailed		One- or two-tailed P value?	Two-tailed		One- or two-tailed P value?	Two-tailed		One- or two-tailed P value?	Two-tailed
t, df	t=0.1582, df=4		t, df	t=9.808, df=4		t, df	t=9.461, df=4		t, df	t=7.507, df=4		t, df	t=8.851, df=4
Figure 2B
Column B	p1GFP+MeJA		Column D	p1MYC2+MeJA		Column C	p1MYC2		Column F	p2GFP+MeJA		Column H	p2MYC2+MeJA		Column G	p2MYC2		Column J	p3GFP+MeJA		Column L	p3MYC2+MeJA		Column K	p3MYC2		Column N	p4GFP+MeJA		Column P	p4MYC2+MeJA		Column O	p4MYC2
vs.	vs.		vs.	vs.		vs.	vs.		vs.	vs.		vs.	vs.		vs.	vs.		vs.	vs.		vs.	vs.		vs.	vs.		vs.	vs.		vs.	vs.		vs.	vs.
Column A	p1GFP		Column C	p1MYC2		Column A	p1GFP		Column E	p2GFP		Column G	p2MYC2		Column E	p2GFP		Column I	p3GFP		Column K	p3MYC2		Column I	p3GFP		Column M	p4GFP		Column O	p4MYC2		Column M	p4GFP
Unpaired t test			Unpaired t test			Unpaired t test			Unpaired t test			Unpaired t test			Unpaired t test			Unpaired t test			Unpaired t test			Unpaired t test			Unpaired t test			Unpaired t test			Unpaired t test
P value	0.6568		P value	0.0038		P value	0.0196		P value	0.13		P value	0.7989		P value	0.8007		P value	0.2115		P value	0.8929		P value	0.7925		P value	0.2928		P value	0.7243		P value	0.0509
P value summary	ns		P value summary	**		P value summary	*		P value summary	ns		P value summary	ns		P value summary	ns		P value summary	ns		P value summary	ns		P value summary	ns		P value summary	ns		P value summary	ns		P value summary	ns
Significantly different (P < 0.05)?	No		Significantly different (P < 0.05)?	Yes		Significantly different (P < 0.05)?	Yes		Significantly different (P < 0.05)?	No		Significantly different (P < 0.05)?	No		Significantly different (P < 0.05)?	No		Significantly different (P < 0.05)?	No		Significantly different (P < 0.05)?	No		Significantly different (P < 0.05)?	No		Significantly different (P < 0.05)?	No		Significantly different (P < 0.05)?	No		Significantly different (P < 0.05)?	No
One- or two-tailed P value?	Two-tailed		One- or two-tailed P value?	Two-tailed		One- or two-tailed P value?	Two-tailed		One- or two-tailed P value?	Two-tailed		One- or two-tailed P value?	Two-tailed		One- or two-tailed P value?	Two-tailed		One- or two-tailed P value?	Two-tailed		One- or two-tailed P value?	Two-tailed		One- or two-tailed P value?	Two-tailed		One- or two-tailed P value?	Two-tailed		One- or two-tailed P value?	Two-tailed		One- or two-tailed P value?	Two-tailed
t, df	t=0.4792, df=4		t, df	t=6.026, df=4		t, df	t=3.770, df=4		t, df	t=1.902, df=4		t, df	t=0.2723, df=4		t, df	t=0.2698, df=4		t, df	t=1.486, df=4		t, df	t=0.1435, df=4		t, df	t=0.2812, df=4		t, df	t=1.210, df=4		t, df	t=0.3785, df=4		t, df	t=2.759, df=4
Figure 2C
Column B	GFP/MeJA		Column D	MYC2/MeJA		Column C	MYC2
vs.	vs.		vs.	vs.		vs.	vs.
Column A	GFP		Column C	MYC2		Column A	GFP
Unpaired t test			Unpaired t test			Unpaired t test
P value	0.984		P value	0.0001		P value	<0.0001
P value summary	ns		P value summary	**		P value summary	**
Significantly different (P < 0.05)?	No		Significantly different (P < 0.05)?	Yes		Significantly different (P < 0.05)?	Yes
One- or two-tailed P value?	Two-tailed		One- or two-tailed P value?	Two-tailed		One- or two-tailed P value?	Two-tailed
t, df	t=0.02066, df=8		t, df	t=7.081, df=8		t, df	t=9.522, df=8
Figure 2D
Column B	p1GFP+MeJA		Column D	p1MYC2+MeJA		Column C	p1MYC2		Column F	p2GFP+MeJA		Column H	p2MYC2+MeJA		Column G	p2MYC2		Column J	p3GFP+MeJA		Column L	p3MYC2+MeJA		Column K	p3MYC2
vs.	vs.		vs.	vs.		vs.	vs.		vs.	vs.		vs.	vs.		vs.	vs.		vs.	vs.		vs.	vs.		vs.	vs.
Column A	p1GFP		Column C	p1MYC2		Column A	p1GFP		Column E	p2GFP		Column G	p2MYC2		Column E	p2GFP		Column I	p3GFP		Column K	p3MYC2		Column I	p3GFP
Unpaired t test			Unpaired t test			Unpaired t test			Unpaired t test			Unpaired t test			Unpaired t test			Unpaired t test			Unpaired t test			Unpaired t test
P value	0.0822		P value	0.041		P value	0.0018		P value	0.074		P value	0.0132		P value	0.0248		P value	0.57		P value	0.1107		P value	0.0632
P value summary	ns		P value summary	*		P value summary	**		P value summary	ns		P value summary	*		P value summary	*		P value summary	ns		P value summary	ns		P value summary	ns
Significantly different (P < 0.05)?	No		Significantly different (P < 0.05)?	Yes		Significantly different (P < 0.05)?	Yes		Significantly different (P < 0.05)?	No		Significantly different (P < 0.05)?	Yes		Significantly different (P < 0.05)?	Yes		Significantly different (P < 0.05)?	No		Significantly different (P < 0.05)?	No		Significantly different (P < 0.05)?	No
One- or two-tailed P value?	Two-tailed		One- or two-tailed P value?	Two-tailed		One- or two-tailed P value?	Two-tailed		One- or two-tailed P value?	Two-tailed		One- or two-tailed P value?	Two-tailed		One- or two-tailed P value?	Two-tailed		One- or two-tailed P value?	Two-tailed		One- or two-tailed P value?	Two-tailed		One- or two-tailed P value?	Two-tailed
t, df	t=2.308, df=4		t, df	t=2.974, df=4		t, df	t=7.374, df=4		t, df	t=2.404, df=4		t, df	t=4.242, df=4		t, df	t=3.503, df=4		t, df	t=0.6181, df=4		t, df	t=2.042, df=4		t, df	t=2.552, df=4
Figure 2E
Column B	p1GFP+MeJA		Column D	p1MYC2+MeJA		Column C	p1MYC2		Column F	p2GFP+MeJA		Column H	p2MYC2+MeJA		Column G	p2MYC2		Column J	p3GFP+MeJA		Column L	p3MYC2+MeJA		Column K	p3MYC2		Column N	p4GFP+MeJA		Column P	p4MYC2+MeJA		Column O	p4MYC2
vs.	vs.		vs.	vs.		vs.	vs.		vs.	vs.		vs.	vs.		vs.	vs.		vs.	vs.		vs.	vs.		vs.	vs.		vs.	vs.		vs.	vs.		vs.	vs.
Column A	p1GFP		Column C	p1MYC2		Column A	p1GFP		Column E	p2GFP		Column G	p2MYC2		Column E	p2GFP		Column I	p3GFP		Column K	p3MYC2		Column I	p3GFP		Column M	p4GFP		Column O	p4MYC2		Column M	p4GFP
Unpaired t test			Unpaired t test			Unpaired t test			Unpaired t test			Unpaired t test			Unpaired t test			Unpaired t test			Unpaired t test			Unpaired t test			Unpaired t test			Unpaired t test			Unpaired t test
P value	0.1763		P value	0.902		P value	0.4103		P value	0.6685		P value	0.0457		P value	0.0055		P value	0.2364		P value	0.0229		P value	0.0229		P value	0.4255		P value	0.5139		P value	0.9046
P value summary	ns		P value summary	ns		P value summary	ns		P value summary	ns		P value summary	*		P value summary	**		P value summary	ns		P value summary	*		P value summary	*		P value summary	ns		P value summary	ns		P value summary	ns
Significantly different (P < 0.05)?	No		Significantly different (P < 0.05)?	No		Significantly different (P < 0.05)?	No		Significantly different (P < 0.05)?	No		Significantly different (P < 0.05)?	Yes		Significantly different (P < 0.05)?	Yes		Significantly different (P < 0.05)?	No		Significantly different (P < 0.05)?	Yes		Significantly different (P < 0.05)?	Yes		Significantly different (P < 0.05)?	No		Significantly different (P < 0.05)?	No		Significantly different (P < 0.05)?	No
One- or two-tailed P value?	Two-tailed		One- or two-tailed P value?	Two-tailed		One- or two-tailed P value?	Two-tailed		One- or two-tailed P value?	Two-tailed		One- or two-tailed P value?	Two-tailed		One- or two-tailed P value?	Two-tailed		One- or two-tailed P value?	Two-tailed		One- or two-tailed P value?	Two-tailed		One- or two-tailed P value?	Two-tailed		One- or two-tailed P value?	Two-tailed		One- or two-tailed P value?	Two-tailed		One- or two-tailed P value?	Two-tailed
t, df	t=1.640, df=4		t, df	t=0.1312, df=4		t, df	t=0.9186, df=4		t, df	t=0.4613, df=4		t, df	t=2.866, df=4		t, df	t=5.465, df=4		t, df	t=1.392, df=4		t, df	t=3.595, df=4		t, df	t=3.594, df=4		t, df	t=0.8865, df=4		t, df	t=0.7154, df=4		t, df	t=0.1277, df=4
Figure 2F
Column B	p1GFP+MeJA		Column D	p1MYC2+MeJA		Column C	p1MYC2		Column F	p2GFP+MeJA		Column H	p2MYC2+MeJA		Column G	p2MYC2		Column J	p3GFP+MeJA		Column L	p3MYC2+MeJA		Column K	p3MYC2		Column N	p4GFP+MeJA		Column P	p4MYC2+MeJA		Column O	p4MYC2
vs.	vs.		vs.	vs.		vs.	vs.		vs.	vs.		vs.	vs.		vs.	vs.		vs.	vs.		vs.	vs.		vs.	vs.		vs.	vs.		vs.	vs.		vs.	vs.
Column A	p1GFP		Column C	p1MYC2		Column A	p1GFP		Column E	p2GFP		Column G	p2MYC2		Column E	p2GFP		Column I	p3GFP		Column K	p3MYC2		Column I	p3GFP		Column M	p4GFP		Column O	p4MYC2		Column M	p4GFP
Unpaired t test			Unpaired t test			Unpaired t test			Unpaired t test			Unpaired t test			Unpaired t test			Unpaired t test			Unpaired t test			Unpaired t test			Unpaired t test			Unpaired t test			Unpaired t test
P value	0.1847		P value	0.0223		P value	0.0239		P value	0.5849		P value	0.0551		P value	0.6503		P value	0.7627		P value	0.0476		P value	0.0005		P value	0.5455		P value	0.6417		P value	0.1455
P value summary	ns		P value summary	*		P value summary	*		P value summary	ns		P value summary	ns		P value summary	ns		P value summary	ns		P value summary	*		P value summary	**		P value summary	ns		P value summary	ns		P value summary	ns
Significantly different (P < 0.05)?	No		Significantly different (P < 0.05)?	Yes		Significantly different (P < 0.05)?	Yes		Significantly different (P < 0.05)?	No		Significantly different (P < 0.05)?	No		Significantly different (P < 0.05)?	No		Significantly different (P < 0.05)?	No		Significantly different (P < 0.05)?	Yes		Significantly different (P < 0.05)?	Yes		Significantly different (P < 0.05)?	No		Significantly different (P < 0.05)?	No		Significantly different (P < 0.05)?	No
One- or two-tailed P value?	Two-tailed		One- or two-tailed P value?	Two-tailed		One- or two-tailed P value?	Two-tailed		One- or two-tailed P value?	Two-tailed		One- or two-tailed P value?	Two-tailed		One- or two-tailed P value?	Two-tailed		One- or two-tailed P value?	Two-tailed		One- or two-tailed P value?	Two-tailed		One- or two-tailed P value?	Two-tailed		One- or two-tailed P value?	Two-tailed		One- or two-tailed P value?	Two-tailed		One- or two-tailed P value?	Two-tailed
t, df	t=1.601, df=4		t, df	t=3.621, df=4		t, df	t=3.543, df=4		t, df	t=0.5934, df=4		t, df	t=2.683, df=4		t, df	t=0.4892, df=4		t, df	t=0.3233, df=4		t, df	t=2.826, df=4		t, df	t=10.09, df=4		t, df	t=0.6596, df=4		t, df	t=0.5026, df=4		t, df	t=1.804, df=4
Figure 2G
Column J	psyGFP+MeJA		Column L	psyMYC2+MeJA		Column K	psyMYC2		Column F	lcybGFP+MeJA		Column H	lcybMYC2+MeJA		Column G	lcybMYC2		Column B	bchGFP+MeJA		Column D	bchMYC2+MeJA		Column C	bchMYC2
vs.	vs.		vs.	vs.		vs.	vs.		vs.	vs.		vs.	vs.		vs.	vs.		vs.	vs.		vs.	vs.		vs.	vs.
Column I	psyGFP		Column K	psyMYC2		Column I	psyGFP		Column E	lcybGFP		Column G	lcybMYC2		Column E	lcybGFP		Column A	bchGFP		Column C	bchMYC2		Column A	bchGFP
Unpaired t test			Unpaired t test			Unpaired t test			Unpaired t test			Unpaired t test			Unpaired t test			Unpaired t test			Unpaired t test			Unpaired t test
P value	0.7421		P value	0.0019		P value	0.0006		P value	0.9067		P value	<0.0001		P value	<0.0001		P value	0.9437		P value	0.0048		P value	0.0001
P value summary	ns		P value summary	**		P value summary	**		P value summary	ns		P value summary	**		P value summary	**		P value summary	ns		P value summary	**		P value summary	***
Significantly different (P < 0.05)?	No		Significantly different (P < 0.05)?	Yes		Significantly different (P < 0.05)?	Yes		Significantly different (P < 0.05)?	No		Significantly different (P < 0.05)?	Yes		Significantly different (P < 0.05)?	Yes		Significantly different (P < 0.05)?	No		Significantly different (P < 0.05)?	Yes		Significantly different (P < 0.05)?	Yes
One- or two-tailed P value?	Two-tailed		One- or two-tailed P value?	Two-tailed		One- or two-tailed P value?	Two-tailed		One- or two-tailed P value?	Two-tailed		One- or two-tailed P value?	Two-tailed		One- or two-tailed P value?	Two-tailed		One- or two-tailed P value?	Two-tailed		One- or two-tailed P value?	Two-tailed		One- or two-tailed P value?	Two-tailed
t, df	t=0.3407, df=8		t, df	t=4.542, df=8		t, df	t=5.417, df=8		t, df	t=0.1210, df=8		t, df	t=9.235, df=8		t, df	t=16.15, df=8		t, df	t=0.07283, df=8		t, df	t=3.866, df=8		t, df	t=7.113, df=8

## Sheet: Figure 3
Supplemental Data Yue et al. (2022). CsMYC2-CsMPK6 regulates fruit peel roloration. Plant Cell
Figure 3D
Column B	MeJA/0		Column D	MeJA/5		Column F	MeJA/10		Column H	MeJA/15		Column J	MeJA/20
vs.	vs.		vs.	vs.		vs.	vs.		vs.	vs.		vs.	vs.
Column A	Control/0		Column C	Control/5		Column E	Control/10		Column G	Control/15		Column I	Control/20
Unpaired t test			Unpaired t test			Unpaired t test			Unpaired t test			Unpaired t test
P value	0.892		P value	<0.0001		P value	<0.0001		P value	0.0002		P value	0.0017
P value summary	ns		P value summary	**		P value summary	**		P value summary	**		P value summary	**
Significantly different (P < 0.05)?	No		Significantly different (P < 0.05)?	Yes		Significantly different (P < 0.05)?	Yes		Significantly different (P < 0.05)?	Yes		Significantly different (P < 0.05)?	Yes
One- or two-tailed P value?	Two-tailed		One- or two-tailed P value?	Two-tailed		One- or two-tailed P value?	Two-tailed		One- or two-tailed P value?	Two-tailed		One- or two-tailed P value?	Two-tailed
t, df	t=0.1446, df=4		t, df	t=26.52, df=4		t, df	t=17.72, df=4		t, df	t=12.66, df=4		t, df	t=7.505, df=4
Figure 3E
Column B	p1GFP+MeJA		Column D	p1MYC2+MeJA		Column C	p1MYC2		Column F	p2GFP+MeJA		Column H	p2MYC2+MeJA		Column G	p2MYC2		Column J	p3GFP+MeJA		Column L	p3MYC2+MeJA		Column K	p3MYC2		Column N	p4GFP+MeJA		Column P	p4MYC2+MeJA		Column O	p4MYC2
vs.	vs.		vs.	vs.		vs.	vs.		vs.	vs.		vs.	vs.		vs.	vs.		vs.	vs.		vs.	vs.		vs.	vs.		vs.	vs.		vs.	vs.		vs.	vs.
Column A	p1GFP		Column C	p1MYC2		Column A	p1GFP		Column E	p2GFP		Column G	p2MYC2		Column E	p2GFP		Column I	p3GFP		Column K	p3MYC2		Column I	p3GFP		Column M	p4GFP		Column O	p4MYC2		Column M	p4GFP
Unpaired t test			Unpaired t test			Unpaired t test			Unpaired t test			Unpaired t test			Unpaired t test			Unpaired t test			Unpaired t test			Unpaired t test			Unpaired t test			Unpaired t test			Unpaired t test
P value	0.1052		P value	0.0373		P value	0.0045		P value	0.8214		P value	0.0293		P value	0.0253		P value	0.9309		P value	0.8814		P value	0.6933		P value	0.511		P value	0.019		P value	0.0478
P value summary	ns		P value summary	*		P value summary	**		P value summary	ns		P value summary	*		P value summary	*		P value summary	ns		P value summary	ns		P value summary	ns		P value summary	ns		P value summary	*		P value summary	*
Significantly different (P < 0.05)?	No		Significantly different (P < 0.05)?	Yes		Significantly different (P < 0.05)?	Yes		Significantly different (P < 0.05)?	No		Significantly different (P < 0.05)?	Yes		Significantly different (P < 0.05)?	Yes		Significantly different (P < 0.05)?	No		Significantly different (P < 0.05)?	No		Significantly different (P < 0.05)?	No		Significantly different (P < 0.05)?	No		Significantly different (P < 0.05)?	Yes		Significantly different (P < 0.05)?	Yes
One- or two-tailed P value?	Two-tailed		One- or two-tailed P value?	Two-tailed		One- or two-tailed P value?	Two-tailed		One- or two-tailed P value?	Two-tailed		One- or two-tailed P value?	Two-tailed		One- or two-tailed P value?	Two-tailed		One- or two-tailed P value?	Two-tailed		One- or two-tailed P value?	Two-tailed		One- or two-tailed P value?	Two-tailed		One- or two-tailed P value?	Two-tailed		One- or two-tailed P value?	Two-tailed		One- or two-tailed P value?	Two-tailed
t, df	t=2.087, df=4		t, df	t=3.070, df=4		t, df	t=5.748, df=4		t, df	t=0.2410, df=4		t, df	t=3.323, df=4		t, df	t=3.484, df=4		t, df	t=0.09223, df=4		t, df	t=0.1590, df=4		t, df	t=0.4242, df=4		t, df	t=0.7206, df=4		t, df	t=3.808, df=4		t, df	t=2.821, df=4
Figure 3F
Column B	GFP/MeJA		Column D	MYC2/MeJA		Column C	MYC2
vs.	vs.		vs.	vs.		vs.	vs.
Column A	GFP		Column C	MYC2		Column A	GFP
Unpaired t test			Unpaired t test			Unpaired t test
P value	0.9737		P value	0.0002		P value	<0.0001
P value summary	ns		P value summary	**		P value summary	**
Significantly different (P < 0.05)?	No		Significantly different (P < 0.05)?	Yes		Significantly different (P < 0.05)?	Yes
One- or two-tailed P value?	Two-tailed		One- or two-tailed P value?	Two-tailed		One- or two-tailed P value?	Two-tailed
t, df	t=0.03398, df=8		t, df	t=6.549, df=8		t, df	t=16.84, df=8

## Sheet: Figure 5
Supplemental Data Yue et al. (2022). CsMYC2-CsMPK6 regulates fruit peel roloration. Plant Cell
Figure 5C
Column B	GFP/MeJA		Column D	MYC2/MeJA		Column F	MYC2/MPK6/MeJA		Column H	MYC2D/MeJA		Column J	MYC2A/MeJA		Column E	MYC2/MPK6		Column F	MYC2/MPK6/MeJA
vs.	vs.		vs.	vs.		vs.	vs.		vs.	vs.		vs.	vs.		vs.	vs.		vs.	vs.
Column A	GFP		Column C	MYC2		Column E	MYC2/MPK6		Column G	MYC2D		Column I	MYC2A		Column C	MYC2		Column D	MYC2/MeJA
Unpaired t test			Unpaired t test			Unpaired t test			Unpaired t test			Unpaired t test			Unpaired t test			Unpaired t test
P value	0.8426		P value	<0.0001		P value	<0.0001		P value	0.0001		P value	<0.0001		P value	0.0002		P value	0.0015
P value summary	ns		P value summary	**		P value summary	**		P value summary	**		P value summary	**		P value summary	**		P value summary	**
Significantly different (P < 0.05)?	No		Significantly different (P < 0.05)?	Yes		Significantly different (P < 0.05)?	Yes		Significantly different (P < 0.05)?	Yes		Significantly different (P < 0.05)?	Yes		Significantly different (P < 0.05)?	Yes		Significantly different (P < 0.05)?	Yes
One- or two-tailed P value?	Two-tailed		One- or two-tailed P value?	Two-tailed		One- or two-tailed P value?	Two-tailed		One- or two-tailed P value?	Two-tailed		One- or two-tailed P value?	Two-tailed		One- or two-tailed P value?	Two-tailed		One- or two-tailed P value?	Two-tailed
t, df	t=0.2052, df=8		t, df	t=11.23, df=8		t, df	t=8.536, df=8		t, df	t=7.009, df=8		t, df	t=13.93, df=8		t, df	t=6.685, df=8		t, df	t=4.735, df=8

## Sheet: Figure 6
Supplemental Data Yue et al. (2022). CsMYC2-CsMPK6 regulates fruit peel roloration. Plant Cell
Figure 6B
Column B	GFP/MeJA		Column D	MYC2S/MeJA		Column F	MPK6OE/MeJA		Column H	MYC2OE/MPK6OE		Column D	MYC2S/MeJA		Column F	MPK6OE/MeJA
vs.	vs.		vs.	vs.		vs.	vs.		vs.	vs.		vs.	vs.		vs.	vs.
Column A	GFP		Column C	MYC2S		Column E	MPK6OE		Column G	MYC2OE		Column B	GFP/MeJA		Column B	GFP/MeJA
Unpaired t test			Unpaired t test			Unpaired t test			Unpaired t test			Unpaired t test			Unpaired t test
P value	0.0006		P value	0.0001		P value	<0.0001		P value	0.0004		P value	0.0062		P value	0.003
P value summary	**		P value summary	**		P value summary	**		P value summary	**		P value summary	**		P value summary	**
Significantly different (P < 0.05)?	Yes		Significantly different (P < 0.05)?	Yes		Significantly different (P < 0.05)?	Yes		Significantly different (P < 0.05)?	Yes		Significantly different (P < 0.05)?	Yes		Significantly different (P < 0.05)?	Yes
One- or two-tailed P value?	Two-tailed		One- or two-tailed P value?	Two-tailed		One- or two-tailed P value?	Two-tailed		One- or two-tailed P value?	Two-tailed		One- or two-tailed P value?	Two-tailed		One- or two-tailed P value?	Two-tailed
t, df	t=9.905, df=4		t, df	t=14.07, df=4		t, df	t=15.75, df=4		t, df	t=10.78, df=4		t, df	t=5.272, df=4		t, df	t=6.430, df=4
Figure 6C
Column B	GFP/MeJA		Column D	MYC2S/MeJA		Column F	MPK6OE/MeJA		Column H	MYC2OE/MPK6OE		Column D	MYC2S/MeJA		Column F	MPK6OE/MeJA
vs.	vs.		vs.	vs.		vs.	vs.		vs.	vs.		vs.	vs.		vs.	vs.
Column A	GFP		Column C	MYC2S		Column E	MPK6OE		Column G	MYC2OE		Column B	GFP/MeJA		Column B	GFP/MeJA
Unpaired t test			Unpaired t test			Unpaired t test			Unpaired t test			Unpaired t test			Unpaired t test
P value	0.0017		P value	0.0094		P value	0.008		P value	0.0002		P value	0.0009		P value	0.0027
P value summary	**		P value summary	**		P value summary	**		P value summary	**		P value summary	**		P value summary	**
Significantly different (P < 0.05)?	Yes		Significantly different (P < 0.05)?	Yes		Significantly different (P < 0.05)?	Yes		Significantly different (P < 0.05)?	Yes		Significantly different (P < 0.05)?	Yes		Significantly different (P < 0.05)?	Yes
One- or two-tailed P value?	Two-tailed		One- or two-tailed P value?	Two-tailed		One- or two-tailed P value?	Two-tailed		One- or two-tailed P value?	Two-tailed		One- or two-tailed P value?	Two-tailed		One- or two-tailed P value?	Two-tailed
t, df	t=7.503, df=4		t, df	t=4.692, df=4		t, df	t=4.902, df=4		t, df	t=13.71, df=4		t, df	t=8.749, df=4		t, df	t=6.593, df=4
Figure 6D
Column B	GFP/MeJA		Column D	MYC2S/MeJA		Column F	MPK6OE/MeJA		Column H	MYC2OE/MPK6OE		Column D	MYC2S/MeJA		Column F	MPK6OE/MeJA
vs.	vs.		vs.	vs.		vs.	vs.		vs.	vs.		vs.	vs.		vs.	vs.
Column A	GFP		Column C	MYC2S		Column E	MPK6OE		Column G	MYC2OE		Column B	GFP/MeJA		Column B	GFP/MeJA
Unpaired t test			Unpaired t test			Unpaired t test			Unpaired t test			Unpaired t test			Unpaired t test
P value	<0.0001		P value	<0.0001		P value	<0.0001		P value	<0.0001		P value	0.0024		P value	0.002
P value summary	**		P value summary	**		P value summary	**		P value summary	**		P value summary	**		P value summary	**
Significantly different (P < 0.05)?	Yes		Significantly different (P < 0.05)?	Yes		Significantly different (P < 0.05)?	Yes		Significantly different (P < 0.05)?	Yes		Significantly different (P < 0.05)?	Yes		Significantly different (P < 0.05)?	Yes
One- or two-tailed P value?	Two-tailed		One- or two-tailed P value?	Two-tailed		One- or two-tailed P value?	Two-tailed		One- or two-tailed P value?	Two-tailed		One- or two-tailed P value?	Two-tailed		One- or two-tailed P value?	Two-tailed
t, df	t=22.13, df=4		t, df	t=38.20, df=4		t, df	t=28.54, df=4		t, df	t=15.76, df=4		t, df	t=6.868, df=4		t, df	t=7.207, df=4
Figure 6E
Column B	GFP/MeJA		Column D	MYC2S/MeJA		Column F	MPK6OE/MeJA		Column H	MYC2OE/MPK6OE
vs.	vs.		vs.	vs.		vs.	vs.		vs.	vs.
Column A	GFP		Column C	MYC2S		Column E	MPK6OE		Column G	MYC2OE
Unpaired t test			Unpaired t test			Unpaired t test			Unpaired t test
P value	0.0016		P value	0.0001		P value	0.0013		P value	0.0002
P value summary	**		P value summary	***		P value summary	**		P value summary	**
Significantly different (P < 0.05)?	Yes		Significantly different (P < 0.05)?	Yes		Significantly different (P < 0.05)?	Yes		Significantly different (P < 0.05)?	Yes
One- or two-tailed P value?	Two-tailed		One- or two-tailed P value?	Two-tailed		One- or two-tailed P value?	Two-tailed		One- or two-tailed P value?	Two-tailed
t, df	t=7.563, df=4		t, df	t=14.85, df=4		t, df	t=8.015, df=4		t, df	t=12.44, df=4

## Sheet: Supplemental Figure 3 to 5
Supplemental Data Yue et al. (2022). CsMYC2-CsMPK6 regulates fruit peel roloration. Plant Cell
Supplemental Figure 3A
Column B	MeJA/0		Column D	MeJA/5		Column F	MeJA/10		Column H	MeJA/15		Column J	MeJA/20
vs.	vs.		vs.	vs.		vs.	vs.		vs.	vs.		vs.	vs.
Column A	Control/0		Column C	Control/5		Column E	Control/10		Column G	Control/15		Column I	Control/20
Unpaired t test			Unpaired t test			Unpaired t test			Unpaired t test			Unpaired t test
P value	0.6515		P value	<0.0001		P value	0.001		P value	0.0094		P value	0.0034
P value summary	ns		P value summary	**		P value summary	**		P value summary	**		P value summary	**
Significantly different (P < 0.05)?	No		Significantly different (P < 0.05)?	Yes		Significantly different (P < 0.05)?	Yes		Significantly different (P < 0.05)?	Yes		Significantly different (P < 0.05)?	Yes
One- or two-tailed P value?	Two-tailed		One- or two-tailed P value?	Two-tailed		One- or two-tailed P value?	Two-tailed		One- or two-tailed P value?	Two-tailed		One- or two-tailed P value?	Two-tailed
t, df	t=0.4874, df=4		t, df	t=25.11, df=4		t, df	t=8.582, df=4		t, df	t=4.684, df=4		t, df	t=6.213, df=4
Supplemental Figure 3B
Column B	MeJA/0		Column D	MeJA/5		Column F	MeJA/10		Column H	MeJA/15		Column J	MeJA/20
vs.	vs.		vs.	vs.		vs.	vs.		vs.	vs.		vs.	vs.
Column A	Control/0		Column C	Control/5		Column E	Control/10		Column G	Control/15		Column I	Control/20
Unpaired t test			Unpaired t test			Unpaired t test			Unpaired t test			Unpaired t test
P value	0.3518		P value	<0.0001		P value	0.0004		P value	0.0007		P value	0.0077
P value summary	ns		P value summary	**		P value summary	**		P value summary	**		P value summary	**
Significantly different (P < 0.05)?	No		Significantly different (P < 0.05)?	Yes		Significantly different (P < 0.05)?	Yes		Significantly different (P < 0.05)?	Yes		Significantly different (P < 0.05)?	Yes
One- or two-tailed P value?	Two-tailed		One- or two-tailed P value?	Two-tailed		One- or two-tailed P value?	Two-tailed		One- or two-tailed P value?	Two-tailed		One- or two-tailed P value?	Two-tailed
t, df	t=1.053, df=4		t, df	t=16.81, df=4		t, df	t=10.93, df=4		t, df	t=9.491, df=4		t, df	t=4.961, df=4
Supplemental Figure 3C
Column B	MeJA/0		Column D	MeJA/5		Column F	MeJA/10		Column H	MeJA/15		Column J	MeJA/20
vs.	vs.		vs.	vs.		vs.	vs.		vs.	vs.		vs.	vs.
Column A	Control/0		Column C	Control/5		Column E	Control/10		Column G	Control/15		Column I	Control/20
Unpaired t test			Unpaired t test			Unpaired t test			Unpaired t test			Unpaired t test
P value	0.7023		P value	0.0003		P value	<0.0001		P value	<0.0001		P value	0.0016
P value summary	ns		P value summary	**		P value summary	**		P value summary	**		P value summary	**
Significantly different (P < 0.05)?	No		Significantly different (P < 0.05)?	Yes		Significantly different (P < 0.05)?	Yes		Significantly different (P < 0.05)?	Yes		Significantly different (P < 0.05)?	Yes
One- or two-tailed P value?	Two-tailed		One- or two-tailed P value?	Two-tailed		One- or two-tailed P value?	Two-tailed		One- or two-tailed P value?	Two-tailed		One- or two-tailed P value?	Two-tailed
t, df	t=0.4108, df=4		t, df	t=12.17, df=4		t, df	t=18.93, df=4		t, df	t=19.74, df=4		t, df	t=7.608, df=4
Supplemental Figure 3E
Column D	MeJA/5		Column F	MeJA/10		Column H	MeJA/15		Column J	MeJA/20
vs.	vs.		vs.	vs.		vs.	vs.		vs.	vs.
Column C	Control/5		Column E	Control/10		Column G	Control/15		Column I	Control/20
Unpaired t test			Unpaired t test			Unpaired t test			Unpaired t test
P value	0.0018		P value	<0.0001		P value	<0.0001		P value	<0.0001
P value summary	**		P value summary	**		P value summary	**		P value summary	**
Significantly different (P < 0.05)?	Yes		Significantly different (P < 0.05)?	Yes		Significantly different (P < 0.05)?	Yes		Significantly different (P < 0.05)?	Yes
One- or two-tailed P value?	Two-tailed		One- or two-tailed P value?	Two-tailed		One- or two-tailed P value?	Two-tailed		One- or two-tailed P value?	Two-tailed
t, df	t=7.431, df=4		t, df	t=43.42, df=4		t, df	t=28.48, df=4		t, df	t=24.22, df=4
Supplemental Figure 3F
Column B	MeJA/0		Column D	MeJA/5		Column F	MeJA/10		Column H	MeJA/15		Column J	MeJA/20
vs.	vs.		vs.	vs.		vs.	vs.		vs.	vs.		vs.	vs.
Column A	Control/0		Column C	Control/5		Column E	Control/10		Column G	Control/15		Column I	Control/20
Unpaired t test			Unpaired t test			Unpaired t test			Unpaired t test			Unpaired t test
P value	0.3927		P value	0.0009		P value	<0.0001		P value	0.0094		P value	0.0006
P value summary	ns		P value summary	**		P value summary	**		P value summary	**		P value summary	**
Significantly different (P < 0.05)?	No		Significantly different (P < 0.05)?	Yes		Significantly different (P < 0.05)?	Yes		Significantly different (P < 0.05)?	Yes		Significantly different (P < 0.05)?	Yes
One- or two-tailed P value?	Two-tailed		One- or two-tailed P value?	Two-tailed		One- or two-tailed P value?	Two-tailed		One- or two-tailed P value?	Two-tailed		One- or two-tailed P value?	Two-tailed
t, df	t=0.9570, df=4		t, df	t=8.894, df=4		t, df	t=19.95, df=4		t, df	t=4.685, df=4		t, df	t=9.703, df=4
Supplemental Figure 3G
Column B	MeJA/0		Column D	MeJA/5		Column F	MeJA/10		Column H	MeJA/15		Column J	MeJA/20
vs.	vs.		vs.	vs.		vs.	vs.		vs.	vs.		vs.	vs.
Column A	Control/0		Column C	Control/5		Column E	Control/10		Column G	Control/15		Column I	Control/20
Unpaired t test			Unpaired t test			Unpaired t test			Unpaired t test			Unpaired t test
P value	0.6289		P value	0.0076		P value	0.0003		P value	0.0085		P value	0.0037
P value summary	ns		P value summary	**		P value summary	**		P value summary	**		P value summary	**
Significantly different (P < 0.05)?	No		Significantly different (P < 0.05)?	Yes		Significantly different (P < 0.05)?	Yes		Significantly different (P < 0.05)?	Yes		Significantly different (P < 0.05)?	Yes
One- or two-tailed P value?	Two-tailed		One- or two-tailed P value?	Two-tailed		One- or two-tailed P value?	Two-tailed		One- or two-tailed P value?	Two-tailed		One- or two-tailed P value?	Two-tailed
t, df	t=0.5225, df=4		t, df	t=4.974, df=4		t, df	t=11.79, df=4		t, df	t=4.831, df=4		t, df	t=6.061, df=4
Supplemental Figure 4B
Column B	MeJA/0		Column D	MeJA/5		Column F	MeJA/10		Column H	MeJA/15		Column J	MeJA/20
vs.	vs.		vs.	vs.		vs.	vs.		vs.	vs.		vs.	vs.
Column A	Control/0		Column C	Control/5		Column E	Control/10		Column G	Control/15		Column I	Control/20
Unpaired t test			Unpaired t test			Unpaired t test			Unpaired t test			Unpaired t test
P value	0.8585		P value	0.1918		P value	0.074		P value	0.6573		P value	0.8055
P value summary	ns		P value summary	ns		P value summary	ns		P value summary	ns		P value summary	ns
Significantly different (P < 0.05)?	No		Significantly different (P < 0.05)?	No		Significantly different (P < 0.05)?	No		Significantly different (P < 0.05)?	No		Significantly different (P < 0.05)?	No
One- or two-tailed P value?	Two-tailed		One- or two-tailed P value?	Two-tailed		One- or two-tailed P value?	Two-tailed		One- or two-tailed P value?	Two-tailed		One- or two-tailed P value?	Two-tailed
t, df	t=0.1901, df=4		t, df	t=1.569, df=4		t, df	t=2.404, df=4		t, df	t=0.4785, df=4		t, df	t=0.2631, df=4
Supplemental Figure 4C
Column B	MeJA/0		Column D	MeJA/5		Column F	MeJA/10		Column H	MeJA/15		Column J	MeJA/20
vs.	vs.		vs.	vs.		vs.	vs.		vs.	vs.		vs.	vs.
Column A	Control/0		Column C	Control/5		Column E	Control/10		Column G	Control/15		Column I	Control/20
Unpaired t test			Unpaired t test			Unpaired t test			Unpaired t test			Unpaired t test
P value	0.8203		P value	0.0039		P value	0.0031		P value	0.0046		P value	0.0027
P value summary	ns		P value summary	**		P value summary	**		P value summary	**		P value summary	**
Significantly different (P < 0.05)?	No		Significantly different (P < 0.05)?	Yes		Significantly different (P < 0.05)?	Yes		Significantly different (P < 0.05)?	Yes		Significantly different (P < 0.05)?	Yes
One- or two-tailed P value?	Two-tailed		One- or two-tailed P value?	Two-tailed		One- or two-tailed P value?	Two-tailed		One- or two-tailed P value?	Two-tailed		One- or two-tailed P value?	Two-tailed
t, df	t=0.2426, df=4		t, df	t=5.986, df=4		t, df	t=6.351, df=4		t, df	t=5.730, df=4		t, df	t=6.602, df=4
Supplemental Figure 4D
Column B	MCP/0		Column C	MCP+MeJA/0		Column D	NDGA/0		Column H	NDGA+MeJA/0		Column G	MCP/7		Column H	MCP+MeJA/7		Column I	NDGA/7		Column J	NDGA+MeJA/7		Column L	MCP/14		Column M	MCP+MeJA/14		Column N	NDGA/14		Column O	NDGA+MeJA/14
vs.	vs.		vs.	vs.		vs.	vs.		vs.	vs.		vs.	vs.		vs.	vs.		vs.	vs.		vs.	vs.		vs.	vs.		vs.	vs.		vs.	vs.		vs.	vs.
Column A	Control/0		Column A	Control/0		Column A	Control/0		Column A	Control/0		Column F	Control/7		Column G	MCP/7		Column F	Control/7		Column I	NDGA/7		Column K	Control/14		Column L	MCP/14		Column K	Control/14		Column N	NDGA/14
Unpaired t test			Unpaired t test			Unpaired t test			Unpaired t test			Unpaired t test			Unpaired t test			Unpaired t test			Unpaired t test			Unpaired t test			Unpaired t test			Unpaired t test			Unpaired t test
P value	0.924		P value	0.5459		P value	0.7202		P value	0.8583		P value	0.0886		P value	<0.0001		P value	0.6551		P value	<0.0001		P value	0.2721		P value	0.0004		P value	0.7539		P value	0.0016
P value summary	ns		P value summary	ns		P value summary	ns		P value summary	ns		P value summary	ns		P value summary	**		P value summary	ns		P value summary	**		P value summary	ns		P value summary	**		P value summary	ns		P value summary	**
Significantly different (P < 0.05)?	No		Significantly different (P < 0.05)?	No		Significantly different (P < 0.05)?	No		Significantly different (P < 0.05)?	No		Significantly different (P < 0.05)?	No		Significantly different (P < 0.05)?	Yes		Significantly different (P < 0.05)?	No		Significantly different (P < 0.05)?	Yes		Significantly different (P < 0.05)?	No		Significantly different (P < 0.05)?	Yes		Significantly different (P < 0.05)?	No		Significantly different (P < 0.05)?	Yes
One- or two-tailed P value?	Two-tailed		One- or two-tailed P value?	Two-tailed		One- or two-tailed P value?	Two-tailed		One- or two-tailed P value?	Two-tailed		One- or two-tailed P value?	Two-tailed		One- or two-tailed P value?	Two-tailed		One- or two-tailed P value?	Two-tailed		One- or two-tailed P value?	Two-tailed		One- or two-tailed P value?	Two-tailed		One- or two-tailed P value?	Two-tailed		One- or two-tailed P value?	Two-tailed		One- or two-tailed P value?	Two-tailed
t, df	t=0.1015, df=4		t, df	t=0.6590, df=4		t, df	t=0.3844, df=4		t, df	t=0.1904, df=4		t, df	t=2.241, df=4		t, df	t=17.16, df=4		t, df	t=0.4819, df=4		t, df	t=19.36, df=4		t, df	t=1.273, df=4		t, df	t=11.23, df=4		t, df	t=0.3358, df=4		t, df	t=7.637, df=4
Supplemental Figure 4E
Column B	MCP/0		Column C	MCP+MeJA/0		Column D	NDGA/0		Column H	NDGA+MeJA/0		Column G	MCP/7		Column H	MCP+MeJA/7		Column I	NDGA/7		Column J	NDGA+MeJA/7		Column L	MCP/14		Column M	MCP+MeJA/14		Column N	NDGA/14		Column O	NDGA+MeJA/14
vs.	vs.		vs.	vs.		vs.	vs.		vs.	vs.		vs.	vs.		vs.	vs.		vs.	vs.		vs.	vs.		vs.	vs.		vs.	vs.		vs.	vs.		vs.	vs.
Column A	Control/0		Column A	Control/0		Column A	Control/0		Column A	Control/0		Column F	Control/7		Column G	MCP/7		Column F	Control/7		Column I	NDGA/7		Column K	Control/14		Column L	MCP/14		Column K	Control/14		Column N	NDGA/14
Unpaired t test			Unpaired t test			Unpaired t test			Unpaired t test			Unpaired t test			Unpaired t test			Unpaired t test			Unpaired t test			Unpaired t test			Unpaired t test			Unpaired t test			Unpaired t test
P value	0.3699		P value	0.7108		P value	0.1805		P value	0.3164		P value	0.1762		P value	0.0012		P value	0.9771		P value	0.0017		P value	0.238		P value	0.0014		P value	0.5439		P value	0.0095
P value summary	ns		P value summary	ns		P value summary	ns		P value summary	ns		P value summary	ns		P value summary	**		P value summary	ns		P value summary	**		P value summary	ns		P value summary	**		P value summary	ns		P value summary	**
Significantly different (P < 0.05)?	No		Significantly different (P < 0.05)?	No		Significantly different (P < 0.05)?	No		Significantly different (P < 0.05)?	No		Significantly different (P < 0.05)?	No		Significantly different (P < 0.05)?	Yes		Significantly different (P < 0.05)?	No		Significantly different (P < 0.05)?	Yes		Significantly different (P < 0.05)?	No		Significantly different (P < 0.05)?	Yes		Significantly different (P < 0.05)?	No		Significantly different (P < 0.05)?	Yes
One- or two-tailed P value?	Two-tailed		One- or two-tailed P value?	Two-tailed		One- or two-tailed P value?	Two-tailed		One- or two-tailed P value?	Two-tailed		One- or two-tailed P value?	Two-tailed		One- or two-tailed P value?	Two-tailed		One- or two-tailed P value?	Two-tailed		One- or two-tailed P value?	Two-tailed		One- or two-tailed P value?	Two-tailed		One- or two-tailed P value?	Two-tailed		One- or two-tailed P value?	Two-tailed		One- or two-tailed P value?	Two-tailed
t, df	t=1.009, df=4		t, df	t=0.3983, df=4		t, df	t=1.620, df=4		t, df	t=1.144, df=4		t, df	t=1.641, df=4		t, df	t=8.286, df=4		t, df	t=0.03050, df=4		t, df	t=7.503, df=4		t, df	t=1.386, df=4		t, df	t=7.818, df=4		t, df	t=0.6625, df=4		t, df	t=4.668, df=4
Supplemental Figure 4F
Column B	MCP/0		Column C	MCP+MeJA/0		Column D	NDGA/0		Column H	NDGA+MeJA/0		Column G	MCP/7		Column H	MCP+MeJA/7		Column I	NDGA/7		Column J	NDGA+MeJA/7		Column L	MCP/14		Column M	MCP+MeJA/14		Column N	NDGA/14		Column O	NDGA+MeJA/14
vs.	vs.		vs.	vs.		vs.	vs.		vs.	vs.		vs.	vs.		vs.	vs.		vs.	vs.		vs.	vs.		vs.	vs.		vs.	vs.		vs.	vs.		vs.	vs.
Column A	Control/0		Column A	Control/0		Column A	Control/0		Column A	Control/0		Column F	Control/7		Column G	MCP/7		Column F	Control/7		Column I	NDGA/7		Column K	Control/14		Column L	MCP/14		Column K	Control/14		Column N	NDGA/14
Unpaired t test			Unpaired t test			Unpaired t test			Unpaired t test			Unpaired t test			Unpaired t test			Unpaired t test			Unpaired t test			Unpaired t test			Unpaired t test			Unpaired t test			Unpaired t test
P value	0.4936		P value	0.9085		P value	0.9916		P value	0.9051		P value	0.0205		P value	0.7861		P value	0.8824		P value	0.2161		P value	0.0008		P value	0.4866		P value	0.3939		P value	0.5895
P value summary	ns		P value summary	ns		P value summary	ns		P value summary	ns		P value summary	*		P value summary	ns		P value summary	ns		P value summary	ns		P value summary	**		P value summary	ns		P value summary	ns		P value summary	ns
Significantly different (P < 0.05)?	No		Significantly different (P < 0.05)?	No		Significantly different (P < 0.05)?	No		Significantly different (P < 0.05)?	No		Significantly different (P < 0.05)?	Yes		Significantly different (P < 0.05)?	No		Significantly different (P < 0.05)?	No		Significantly different (P < 0.05)?	No		Significantly different (P < 0.05)?	Yes		Significantly different (P < 0.05)?	No		Significantly different (P < 0.05)?	No		Significantly different (P < 0.05)?	No
One- or two-tailed P value?	Two-tailed		One- or two-tailed P value?	Two-tailed		One- or two-tailed P value?	Two-tailed		One- or two-tailed P value?	Two-tailed		One- or two-tailed P value?	Two-tailed		One- or two-tailed P value?	Two-tailed		One- or two-tailed P value?	Two-tailed		One- or two-tailed P value?	Two-tailed		One- or two-tailed P value?	Two-tailed		One- or two-tailed P value?	Two-tailed		One- or two-tailed P value?	Two-tailed		One- or two-tailed P value?	Two-tailed
t, df	t=0.7525, df=4		t, df	t=0.1224, df=4		t, df	t=0.01125, df=4		t, df	t=0.1269, df=4		t, df	t=3.721, df=4		t, df	t=0.2902, df=4		t, df	t=0.1576, df=4		t, df	t=1.468, df=4		t, df	t=9.076, df=4		t, df	t=0.7656, df=4		t, df	t=0.9545, df=4		t, df	t=0.5858, df=4
Supplemental Figure 4G
Column B	MCP/0		Column C	MCP+MeJA/0		Column D	NDGA/0		Column H	NDGA+MeJA/0		Column G	MCP/7		Column H	MCP+MeJA/7		Column I	NDGA/7		Column J	NDGA+MeJA/7		Column L	MCP/14		Column M	MCP+MeJA/14		Column N	NDGA/14		Column O	NDGA+MeJA/14
vs.	vs.		vs.	vs.		vs.	vs.		vs.	vs.		vs.	vs.		vs.	vs.		vs.	vs.		vs.	vs.		vs.	vs.		vs.	vs.		vs.	vs.		vs.	vs.
Column A	Control/0		Column A	Control/0		Column A	Control/0		Column A	Control/0		Column F	Control/7		Column G	MCP/7		Column F	Control/7		Column I	NDGA/7		Column K	Control/14		Column L	MCP/14		Column K	Control/14		Column N	NDGA/14
Unpaired t test			Unpaired t test			Unpaired t test			Unpaired t test			Unpaired t test			Unpaired t test			Unpaired t test			Unpaired t test			Unpaired t test			Unpaired t test			Unpaired t test			Unpaired t test
P value	0.9195		P value	0.7143		P value	0.8224		P value	0.9068		P value	0.8075		P value	0.0012		P value	0.0368		P value	0.8865		P value	0.6937		P value	0.0029		P value	0.0439		P value	0.4664
P value summary	ns		P value summary	ns		P value summary	ns		P value summary	ns		P value summary	ns		P value summary	**		P value summary	*		P value summary	ns		P value summary	ns		P value summary	**		P value summary	*		P value summary	ns
Significantly different (P < 0.05)?	No		Significantly different (P < 0.05)?	No		Significantly different (P < 0.05)?	No		Significantly different (P < 0.05)?	No		Significantly different (P < 0.05)?	No		Significantly different (P < 0.05)?	Yes		Significantly different (P < 0.05)?	Yes		Significantly different (P < 0.05)?	No		Significantly different (P < 0.05)?	No		Significantly different (P < 0.05)?	Yes		Significantly different (P < 0.05)?	Yes		Significantly different (P < 0.05)?	No
One- or two-tailed P value?	Two-tailed		One- or two-tailed P value?	Two-tailed		One- or two-tailed P value?	Two-tailed		One- or two-tailed P value?	Two-tailed		One- or two-tailed P value?	Two-tailed		One- or two-tailed P value?	Two-tailed		One- or two-tailed P value?	Two-tailed		One- or two-tailed P value?	Two-tailed		One- or two-tailed P value?	Two-tailed		One- or two-tailed P value?	Two-tailed		One- or two-tailed P value?	Two-tailed		One- or two-tailed P value?	Two-tailed
t, df	t=0.1076, df=4		t, df	t=0.3932, df=4		t, df	t=0.2397, df=4		t, df	t=0.1246, df=4		t, df	t=0.2603, df=4		t, df	t=8.145, df=4		t, df	t=3.085, df=4		t, df	t=0.1520, df=4		t, df	t=0.4236, df=4		t, df	t=6.522, df=4		t, df	t=2.905, df=4		t, df	t=0.8040, df=4
Supplemental Figure 4H
Column B	MCP/0		Column C	MCP+MeJA/0		Column D	NDGA/0		Column H	NDGA+MeJA/0		Column G	MCP/7		Column H	MCP+MeJA/7		Column I	NDGA/7		Column J	NDGA+MeJA/7
vs.	vs.		vs.	vs.		vs.	vs.		vs.	vs.		vs.	vs.		vs.	vs.		vs.	vs.		vs.	vs.
Column A	Control/0		Column A	Control/0		Column A	Control/0		Column A	Control/0		Column F	Control/7		Column G	MCP/7		Column F	Control/7		Column I	NDGA/7
Unpaired t test			Unpaired t test			Unpaired t test			Unpaired t test			Unpaired t test			Unpaired t test			Unpaired t test			Unpaired t test
P value	0.6813		P value	0.6702		P value	0.907		P value	0.9595		P value	0.2367		P value	0.0003		P value	0.1859		P value	0.0025
P value summary	ns		P value summary	ns		P value summary	ns		P value summary	ns		P value summary	ns		P value summary	**		P value summary	ns		P value summary	**
Significantly different (P < 0.05)?	No		Significantly different (P < 0.05)?	No		Significantly different (P < 0.05)?	No		Significantly different (P < 0.05)?	No		Significantly different (P < 0.05)?	No		Significantly different (P < 0.05)?	Yes		Significantly different (P < 0.05)?	No		Significantly different (P < 0.05)?	Yes
One- or two-tailed P value?	Two-tailed		One- or two-tailed P value?	Two-tailed		One- or two-tailed P value?	Two-tailed		One- or two-tailed P value?	Two-tailed		One- or two-tailed P value?	Two-tailed		One- or two-tailed P value?	Two-tailed		One- or two-tailed P value?	Two-tailed		One- or two-tailed P value?	Two-tailed
t, df	t=0.4421, df=4		t, df	t=0.4589, df=4		t, df	t=0.1245, df=4		t, df	t=0.05400, df=4		t, df	t=1.391, df=4		t, df	t=11.40, df=4		t, df	t=1.595, df=4		t, df	t=6.736, df=4
Supplemental Figure 4I
Column B	MCP/0		Column C	MCP+MeJA/0		Column D	NDGA/0		Column H	NDGA+MeJA/0		Column G	MCP/7		Column H	MCP+MeJA/7		Column I	NDGA/7		Column J	NDGA+MeJA/7
vs.	vs.		vs.	vs.		vs.	vs.		vs.	vs.		vs.	vs.		vs.	vs.		vs.	vs.		vs.	vs.
Column A	Control/0		Column A	Control/0		Column A	Control/0		Column A	Control/0		Column F	Control/7		Column G	MCP/7		Column F	Control/7		Column I	NDGA/7
Unpaired t test			Unpaired t test			Unpaired t test			Unpaired t test			Unpaired t test			Unpaired t test			Unpaired t test			Unpaired t test
P value	0.5535		P value	0.3453		P value	0.3074		P value	0.5984		P value	0.9045		P value	0.0002		P value	0.6139		P value	0.0026
P value summary	ns		P value summary	ns		P value summary	ns		P value summary	ns		P value summary	ns		P value summary	**		P value summary	ns		P value summary	**
Significantly different (P < 0.05)?	No		Significantly different (P < 0.05)?	No		Significantly different (P < 0.05)?	No		Significantly different (P < 0.05)?	No		Significantly different (P < 0.05)?	No		Significantly different (P < 0.05)?	Yes		Significantly different (P < 0.05)?	No		Significantly different (P < 0.05)?	Yes
One- or two-tailed P value?	Two-tailed		One- or two-tailed P value?	Two-tailed		One- or two-tailed P value?	Two-tailed		One- or two-tailed P value?	Two-tailed		One- or two-tailed P value?	Two-tailed		One- or two-tailed P value?	Two-tailed		One- or two-tailed P value?	Two-tailed		One- or two-tailed P value?	Two-tailed
t, df	t=0.6460, df=4		t, df	t=1.069, df=4		t, df	t=1.169, df=4		t, df	t=0.5712, df=4		t, df	t=0.1277, df=4		t, df	t=13.08, df=4		t, df	t=0.5464, df=4		t, df	t=6.662, df=4
Supplemental Figure 4J
Column B	MCP/0		Column C	MCP+MeJA/0		Column D	NDGA/0		Column H	NDGA+MeJA/0		Column G	MCP/7		Column H	MCP+MeJA/7		Column I	NDGA/7		Column J	NDGA+MeJA/7
vs.	vs.		vs.	vs.		vs.	vs.		vs.	vs.		vs.	vs.		vs.	vs.		vs.	vs.		vs.	vs.
Column A	Control/0		Column A	Control/0		Column A	Control/0		Column A	Control/0		Column F	Control/7		Column G	MCP/7		Column F	Control/7		Column I	NDGA/7
Unpaired t test			Unpaired t test			Unpaired t test			Unpaired t test			Unpaired t test			Unpaired t test			Unpaired t test			Unpaired t test
P value	0.9552		P value	0.5123		P value	0.84		P value	0.9877		P value	0.0151		P value	0.7523		P value	0.7763		P value	0.6316
P value summary	ns		P value summary	ns		P value summary	ns		P value summary	ns		P value summary	*		P value summary	ns		P value summary	ns		P value summary	ns
Significantly different (P < 0.05)?	No		Significantly different (P < 0.05)?	No		Significantly different (P < 0.05)?	No		Significantly different (P < 0.05)?	No		Significantly different (P < 0.05)?	Yes		Significantly different (P < 0.05)?	No		Significantly different (P < 0.05)?	No		Significantly different (P < 0.05)?	No
One- or two-tailed P value?	Two-tailed		One- or two-tailed P value?	Two-tailed		One- or two-tailed P value?	Two-tailed		One- or two-tailed P value?	Two-tailed		One- or two-tailed P value?	Two-tailed		One- or two-tailed P value?	Two-tailed		One- or two-tailed P value?	Two-tailed		One- or two-tailed P value?	Two-tailed
t, df	t=0.05978, df=4		t, df	t=0.7184, df=4		t, df	t=0.2154, df=4		t, df	t=0.01639, df=4		t, df	t=4.077, df=4		t, df	t=0.3381, df=4		t, df	t=0.3039, df=4		t, df	t=0.5182, df=4
Supplemental Figure 4K
Column B	MCP/0		Column C	MCP+MeJA/0		Column D	NDGA/0		Column H	NDGA+MeJA/0		Column G	MCP/7		Column H	MCP+MeJA/7		Column I	NDGA/7		Column J	NDGA+MeJA/7
vs.	vs.		vs.	vs.		vs.	vs.		vs.	vs.		vs.	vs.		vs.	vs.		vs.	vs.		vs.	vs.
Column A	Control/0		Column A	Control/0		Column A	Control/0		Column A	Control/0		Column F	Control/7		Column G	MCP/7		Column F	Control/7		Column I	NDGA/7
Unpaired t test			Unpaired t test			Unpaired t test			Unpaired t test			Unpaired t test			Unpaired t test			Unpaired t test			Unpaired t test
P value	0.7754		P value	0.8768		P value	0.9795		P value	0.8599		P value	0.9761		P value	0.0018		P value	0.0367		P value	0.9305
P value summary	ns		P value summary	ns		P value summary	ns		P value summary	ns		P value summary	ns		P value summary	**		P value summary	*		P value summary	ns
Significantly different (P < 0.05)?	No		Significantly different (P < 0.05)?	No		Significantly different (P < 0.05)?	No		Significantly different (P < 0.05)?	No		Significantly different (P < 0.05)?	No		Significantly different (P < 0.05)?	Yes		Significantly different (P < 0.05)?	Yes		Significantly different (P < 0.05)?	No
One- or two-tailed P value?	Two-tailed		One- or two-tailed P value?	Two-tailed		One- or two-tailed P value?	Two-tailed		One- or two-tailed P value?	Two-tailed		One- or two-tailed P value?	Two-tailed		One- or two-tailed P value?	Two-tailed		One- or two-tailed P value?	Two-tailed		One- or two-tailed P value?	Two-tailed
t, df	t=0.3052, df=4		t, df	t=0.1652, df=4		t, df	t=0.02729, df=4		t, df	t=0.1882, df=4		t, df	t=0.03184, df=4		t, df	t=7.366, df=4		t, df	t=3.088, df=4		t, df	t=0.09278, df=4
Supplemental Figure 5A
Column B	MYC2/yellow
vs.	vs.
Column A	MYC2/red
Unpaired t test
P value	0.0003
P value summary	**
Significantly different (P < 0.05)?	Yes
One- or two-tailed P value?	Two-tailed
t, df	t=11.47, df=4
Supplemental Figure 5C
Column B	OPDA/DIECA		Column D	JA/DIECA		Column F	JA-Ile/DIECA
vs.	vs.		vs.	vs.		vs.	vs.
Column A	OPDA/Control		Column C	JA/Control		Column E	JA-Ile/Control
Unpaired t test			Unpaired t test			Unpaired t test
P value	0.0106		P value	0.0016		P value	0.0034
P value summary	*		P value summary	**		P value summary	**
Significantly different (P < 0.05)?	Yes		Significantly different (P < 0.05)?	Yes		Significantly different (P < 0.05)?	Yes
One- or two-tailed P value?	Two-tailed		One- or two-tailed P value?	Two-tailed		One- or two-tailed P value?	Two-tailed
t, df	t=4.522, df=4		t, df	t=7.582, df=4		t, df	t=6.225, df=4
Supplemental Figure 5D
Column B	MYC2/DIECA
vs.	vs.
Column A	MYC2/Control
Unpaired t test
P value	0.0022
P value summary	**
Significantly different (P < 0.05)?	Yes
One- or two-tailed P value?	Two-tailed
t, df	t=6.989, df=4
Supplemental Figure 5E
Column B	β-citraurin/DIECA
vs.	vs.
Column A	β-citraurin/Control
Unpaired t test
P value	0.0013
P value summary	**
Significantly different (P < 0.05)?	Yes
One- or two-tailed P value?	Two-tailed
t, df	t=8.052, df=4

## Sheet: Supplemental Figure 7
Supplemental Data Yue et al. (2022). CsMYC2-CsMPK6 regulates fruit peel roloration. Plant Cell
Supplemental Figure 8A
Column B	GFP/MeJA		Column D	MYC2/MeJA		Column F	MYC2/MPK6/MeJA		Column H	MYC2D/MeJA		Column J	MYC2A/MeJA		Column E	MYC2/MPK6		Column F	MYC2/MPK6/MeJA
vs.	vs.		vs.	vs.		vs.	vs.		vs.	vs.		vs.	vs.		vs.	vs.		vs.	vs.
Column A	GFP		Column C	MYC2		Column E	MYC2/MPK6		Column G	MYC2D		Column I	MYC2A		Column C	MYC2		Column D	MYC2/MeJA
Unpaired t test			Unpaired t test			Unpaired t test			Unpaired t test			Unpaired t test			Unpaired t test			Unpaired t test
P value	0.9563		P value	0.0098		P value	0.0043		P value	0.0097		P value	0.0041		P value	0.0011		P value	0.0092
P value summary	ns		P value summary	**		P value summary	**		P value summary	**		P value summary	**		P value summary	**		P value summary	**
Significantly different (P < 0.05)?	No		Significantly different (P < 0.05)?	Yes		Significantly different (P < 0.05)?	Yes		Significantly different (P < 0.05)?	Yes		Significantly different (P < 0.05)?	Yes		Significantly different (P < 0.05)?	Yes		Significantly different (P < 0.05)?	Yes
One- or two-tailed P value?	Two-tailed		One- or two-tailed P value?	Two-tailed		One- or two-tailed P value?	Two-tailed		One- or two-tailed P value?	Two-tailed		One- or two-tailed P value?	Two-tailed		One- or two-tailed P value?	Two-tailed		One- or two-tailed P value?	Two-tailed
t, df	t=0.05828, df=4		t, df	t=4.630, df=4		t, df	t=5.825, df=4		t, df	t=4.059, df=5		t, df	t=5.897, df=4		t, df	t=8.409, df=4		t, df	t=4.712, df=4
Supplemental Figure 8B
Column B	GFP/MeJA		Column D	MYC2/MeJA		Column F	MYC2/MPK6/MeJA		Column H	MYC2D/MeJA		Column J	MYC2A/MeJA		Column E	MYC2/MPK6		Column F	MYC2/MPK6/MeJA
vs.	vs.		vs.	vs.		vs.	vs.		vs.	vs.		vs.	vs.		vs.	vs.		vs.	vs.
Column A	GFP		Column C	MYC2		Column E	MYC2/MPK6		Column G	MYC2D		Column I	MYC2A		Column C	MYC2		Column D	MYC2/MeJA
Unpaired t test			Unpaired t test			Unpaired t test			Unpaired t test			Unpaired t test			Unpaired t test			Unpaired t test
P value	0.9983		P value	0.0033		P value	0.0009		P value	0.0051		P value	<0.0001		P value	0.0079		P value	0.0009
P value summary	ns		P value summary	**		P value summary	**		P value summary	**		P value summary	****		P value summary	**		P value summary	***
Significantly different (P < 0.05)?	No		Significantly different (P < 0.05)?	Yes		Significantly different (P < 0.05)?	Yes		Significantly different (P < 0.05)?	Yes		Significantly different (P < 0.05)?	Yes		Significantly different (P < 0.05)?	Yes		Significantly different (P < 0.05)?	Yes
One- or two-tailed P value?	Two-tailed		One- or two-tailed P value?	Two-tailed		One- or two-tailed P value?	Two-tailed		One- or two-tailed P value?	Two-tailed		One- or two-tailed P value?	Two-tailed		One- or two-tailed P value?	Two-tailed		One- or two-tailed P value?	Two-tailed
t, df	t=0.002332, df=4		t, df	t=6.275, df=4		t, df	t=7.012, df=5		t, df	t=5.554, df=4		t, df	t=21.27, df=4		t, df	t=4.928, df=4		t, df	t=7.010, df=5
Supplemental Figure 8C
Column B	GFP/MeJA		Column D	MYC2/MeJA		Column F	MYC2/MPK6/MeJA		Column H	MYC2D/MeJA		Column J	MYC2A/MeJA		Column E	MYC2/MPK6		Column F	MYC2/MPK6/MeJA
vs.	vs.		vs.	vs.		vs.	vs.		vs.	vs.		vs.	vs.		vs.	vs.		vs.	vs.
Column A	GFP		Column C	MYC2		Column E	MYC2/MPK6		Column G	MYC2D		Column I	MYC2A		Column C	MYC2		Column D	MYC2/MeJA
Unpaired t test			Unpaired t test			Unpaired t test			Unpaired t test			Unpaired t test			Unpaired t test			Unpaired t test
P value	>0.9999		P value	0.0094		P value	0.0046		P value	0.0059		P value	<0.0001		P value	0.0013		P value	0.0073
P value summary	ns		P value summary	**		P value summary	**		P value summary	**		P value summary	**		P value summary	**		P value summary	**
Significantly different (P < 0.05)?	No		Significantly different (P < 0.05)?	Yes		Significantly different (P < 0.05)?	Yes		Significantly different (P < 0.05)?	Yes		Significantly different (P < 0.05)?	Yes		Significantly different (P < 0.05)?	Yes		Significantly different (P < 0.05)?	Yes
One- or two-tailed P value?	Two-tailed		One- or two-tailed P value?	Two-tailed		One- or two-tailed P value?	Two-tailed		One- or two-tailed P value?	Two-tailed		One- or two-tailed P value?	Two-tailed		One- or two-tailed P value?	Two-tailed		One- or two-tailed P value?	Two-tailed
t, df	t=0.000, df=4		t, df	t=4.684, df=4		t, df	t=5.728, df=4		t, df	t=5.349, df=4		t, df	t=16.57, df=4		t, df	t=8.077, df=4		t, df	t=5.028, df=4
Supplemental Figure 8D
Column B	GFP/MeJA		Column D	MYC2/MeJA		Column F	MYC2/MPK6/MeJA		Column H	MYC2D/MeJA		Column J	MYC2A/MeJA		Column E	MYC2/MPK6		Column F	MYC2/MPK6/MeJA
vs.	vs.		vs.	vs.		vs.	vs.		vs.	vs.		vs.	vs.		vs.	vs.		vs.	vs.
Column A	GFP		Column C	MYC2		Column E	MYC2/MPK6		Column G	MYC2D		Column I	MYC2A		Column C	MYC2		Column D	MYC2/MeJA
Unpaired t test			Unpaired t test			Unpaired t test			Unpaired t test			Unpaired t test			Unpaired t test			Unpaired t test
P value	>0.9999		P value	0.0006		P value	<0.0001		P value	0.0055		P value	0.0001		P value	0.0066		P value	0.0064
P value summary	ns		P value summary	**		P value summary	**		P value summary	**		P value summary	**		P value summary	**		P value summary	**
Significantly different (P < 0.05)?	No		Significantly different (P < 0.05)?	Yes		Significantly different (P < 0.05)?	Yes		Significantly different (P < 0.05)?	Yes		Significantly different (P < 0.05)?	Yes		Significantly different (P < 0.05)?	Yes		Significantly different (P < 0.05)?	Yes
One- or two-tailed P value?	Two-tailed		One- or two-tailed P value?	Two-tailed		One- or two-tailed P value?	Two-tailed		One- or two-tailed P value?	Two-tailed		One- or two-tailed P value?	Two-tailed		One- or two-tailed P value?	Two-tailed		One- or two-tailed P value?	Two-tailed
t, df	t=0.000, df=4		t, df	t=15.61, df=4		t, df	t=16.01, df=5		t, df	t=4.663, df=5		t, df	t=10.75, df=5		t, df	t=5.187, df=4		t, df	t=4.508, df=5
Supplemental Figure 8E
Column B	GFP/MeJA		Column D	MYC2/MeJA		Column F	MYC2/MPK6/MeJA		Column H	MYC2D/MeJA		Column J	MYC2A/MeJA		Column E	MYC2/MPK6		Column F	MYC2/MPK6/MeJA
vs.	vs.		vs.	vs.		vs.	vs.		vs.	vs.		vs.	vs.		vs.	vs.		vs.	vs.
Column A	GFP		Column C	MYC2		Column E	MYC2/MPK6		Column G	MYC2D		Column I	MYC2A		Column C	MYC2		Column D	MYC2/MeJA
Unpaired t test			Unpaired t test			Unpaired t test			Unpaired t test			Unpaired t test			Unpaired t test			Unpaired t test
P value	0.8		P value	0.0052		P value	0.0092		P value	0.0007		P value	0.0092		P value	0.0094		P value	0.0017
P value summary	ns		P value summary	**		P value summary	**		P value summary	**		P value summary	**		P value summary	**		P value summary	**
Significantly different (P < 0.05)?	No		Significantly different (P < 0.05)?	Yes		Significantly different (P < 0.05)?	Yes		Significantly different (P < 0.05)?	Yes		Significantly different (P < 0.05)?	Yes		Significantly different (P < 0.05)?	Yes		Significantly different (P < 0.05)?	Yes
One- or two-tailed P value?	Two-tailed		One- or two-tailed P value?	Two-tailed		One- or two-tailed P value?	Two-tailed		One- or two-tailed P value?	Two-tailed		One- or two-tailed P value?	Two-tailed		One- or two-tailed P value?	Two-tailed		One- or two-tailed P value?	Two-tailed
t, df	t=0.2708, df=4		t, df	t=5.535, df=4		t, df	t=4.716, df=4		t, df	t=9.563, df=4		t, df	t=4.718, df=4		t, df	t=4.323, df=4		t, df	t=7.546, df=4

## Sheet: Supplemental Figure 13
Supplemental Data Yue et al. (2022). CsMYC2-CsMPK6 regulates fruit peel roloration. Plant Cell
Supplemental Figure 14A
Column B	GFP/MeJA		Column D	MYC2/MeJA		Column F	MYC2/MPK6/MeJA		Column H	MYC2D/MeJA		Column J	MYC2A/MeJA		Column E	MYC2/MPK6		Column F	MYC2/MPK6/MeJA
vs.	vs.		vs.	vs.		vs.	vs.		vs.	vs.		vs.	vs.		vs.	vs.		vs.	vs.
Column A	GFP		Column C	MYC2		Column E	MYC2/MPK6		Column G	MYC2D		Column I	MYC2A		Column C	MYC2		Column D	MYC2/MeJA
Unpaired t test			Unpaired t test			Unpaired t test			Unpaired t test			Unpaired t test			Unpaired t test			Unpaired t test
P value	0.8387		P value	<0.0001		P value	<0.0001		P value	0.0017		P value	<0.0001		P value	0.0006		P value	<0.0001
P value summary	ns		P value summary	**		P value summary	**		P value summary	**		P value summary	**		P value summary	**		P value summary	**
Significantly different (P < 0.05)?	No		Significantly different (P < 0.05)?	Yes		Significantly different (P < 0.05)?	Yes		Significantly different (P < 0.05)?	Yes		Significantly different (P < 0.05)?	Yes		Significantly different (P < 0.05)?	Yes		Significantly different (P < 0.05)?	Yes
One- or two-tailed P value?	Two-tailed		One- or two-tailed P value?	Two-tailed		One- or two-tailed P value?	Two-tailed		One- or two-tailed P value?	Two-tailed		One- or two-tailed P value?	Two-tailed		One- or two-tailed P value?	Two-tailed		One- or two-tailed P value?	Two-tailed
t, df	t=0.2102, df=8		t, df	t=15.95, df=8		t, df	t=17.71, df=8		t, df	t=4.632, df=8		t, df	t=18.96, df=8		t, df	t=5.476, df=8		t, df	t=12.88, df=8
Supplemental Figure 14B
Column B	GFP/MeJA		Column D	MYC2/MeJA		Column F	MYC2/MPK6/MeJA		Column H	MYC2D/MeJA		Column J	MYC2A/MeJA		Column E	MYC2/MPK6		Column F	MYC2/MPK6/MeJA
vs.	vs.		vs.	vs.		vs.	vs.		vs.	vs.		vs.	vs.		vs.	vs.		vs.	vs.
Column A	GFP		Column C	MYC2		Column E	MYC2/MPK6		Column G	MYC2D		Column I	MYC2A		Column C	MYC2		Column D	MYC2/MeJA
Unpaired t test			Unpaired t test			Unpaired t test			Unpaired t test			Unpaired t test			Unpaired t test			Unpaired t test
P value	0.8622		P value	<0.0001		P value	<0.0001		P value	0.0013		P value	0.0006		P value	0.0098		P value	0.0048
P value summary	ns		P value summary	**		P value summary	**		P value summary	**		P value summary	**		P value summary	**		P value summary	**
Significantly different (P < 0.05)?	No		Significantly different (P < 0.05)?	Yes		Significantly different (P < 0.05)?	Yes		Significantly different (P < 0.05)?	Yes		Significantly different (P < 0.05)?	Yes		Significantly different (P < 0.05)?	Yes		Significantly different (P < 0.05)?	Yes
One- or two-tailed P value?	Two-tailed		One- or two-tailed P value?	Two-tailed		One- or two-tailed P value?	Two-tailed		One- or two-tailed P value?	Two-tailed		One- or two-tailed P value?	Two-tailed		One- or two-tailed P value?	Two-tailed		One- or two-tailed P value?	Two-tailed
t, df	t=0.1793, df=8		t, df	t=13.88, df=8		t, df	t=14.62, df=8		t, df	t=4.809, df=8		t, df	t=5.405, df=8		t, df	t=4.246, df=8		t, df	t=5.812, df=8
Supplemental Figure 14C
Column B	GFP/MeJA		Column D	MYC2/MeJA		Column F	MYC2/MPK6/MeJA		Column H	MYC2D/MeJA		Column J	MYC2A/MeJA		Column E	MYC2/MPK6		Column F	MYC2/MPK6/MeJA
vs.	vs.		vs.	vs.		vs.	vs.		vs.	vs.		vs.	vs.		vs.	vs.		vs.	vs.
Column A	GFP		Column C	MYC2		Column E	MYC2/MPK6		Column G	MYC2D		Column I	MYC2A		Column C	MYC2		Column D	MYC2/MeJA
Unpaired t test			Unpaired t test			Unpaired t test			Unpaired t test			Unpaired t test			Unpaired t test			Unpaired t test
P value	0.8528		P value	<0.0001		P value	<0.0001		P value	<0.0001		P value	<0.0001		P value	0.0003		P value	<0.0001
P value summary	ns		P value summary	**		P value summary	**		P value summary	**		P value summary	**		P value summary	**		P value summary	**
Significantly different (P < 0.05)?	No		Significantly different (P < 0.05)?	Yes		Significantly different (P < 0.05)?	Yes		Significantly different (P < 0.05)?	Yes		Significantly different (P < 0.05)?	Yes		Significantly different (P < 0.05)?	Yes		Significantly different (P < 0.05)?	Yes
One- or two-tailed P value?	Two-tailed		One- or two-tailed P value?	Two-tailed		One- or two-tailed P value?	Two-tailed		One- or two-tailed P value?	Two-tailed		One- or two-tailed P value?	Two-tailed		One- or two-tailed P value?	Two-tailed		One- or two-tailed P value?	Two-tailed
t, df	t=0.1916, df=8		t, df	t=20.25, df=8		t, df	t=20.15, df=8		t, df	t=29.25, df=8		t, df	t=23.53, df=8		t, df	t=6.000, df=8		t, df	t=7.122, df=8
Supplemental Figure 14D
Column B	GFP/MeJA		Column D	MYC2/MeJA		Column F	MYC2/MPK6/MeJA		Column H	MYC2D/MeJA		Column J	MYC2A/MeJA		Column E	MYC2/MPK6		Column F	MYC2/MPK6/MeJA
vs.	vs.		vs.	vs.		vs.	vs.		vs.	vs.		vs.	vs.		vs.	vs.		vs.	vs.
Column A	GFP		Column C	MYC2		Column E	MYC2/MPK6		Column G	MYC2D		Column I	MYC2A		Column C	MYC2		Column D	MYC2/MeJA
Unpaired t test			Unpaired t test			Unpaired t test			Unpaired t test			Unpaired t test			Unpaired t test			Unpaired t test
P value	0.8481		P value	<0.0001		P value	0.0012		P value	<0.0001		P value	<0.0001		P value	0.0034		P value	<0.0001
P value summary	ns		P value summary	**		P value summary	**		P value summary	**		P value summary	**		P value summary	**		P value summary	**
Significantly different (P < 0.05)?	No		Significantly different (P < 0.05)?	Yes		Significantly different (P < 0.05)?	Yes		Significantly different (P < 0.05)?	Yes		Significantly different (P < 0.05)?	Yes		Significantly different (P < 0.05)?	Yes		Significantly different (P < 0.05)?	Yes
One- or two-tailed P value?	Two-tailed		One- or two-tailed P value?	Two-tailed		One- or two-tailed P value?	Two-tailed		One- or two-tailed P value?	Two-tailed		One- or two-tailed P value?	Two-tailed		One- or two-tailed P value?	Two-tailed		One- or two-tailed P value?	Two-tailed
t, df	t=0.1979, df=8		t, df	t=20.88, df=8		t, df	t=4.912, df=8		t, df	t=7.477, df=8		t, df	t=14.01, df=8		t, df	t=4.110, df=8		t, df	t=10.87, df=8

## Sheet: Supplemental Figure 16
Supplemental Data Yue et al. (2022). CsMYC2-CsMPK6 regulates fruit peel roloration. Plant Cell
Supplemental Figure 16B
Column B	GFP/MeJA		Column D	MYC2S/MeJA		Column F	MPK6OE/MeJA		Column H	MYC2OE/MPK6OE		Column D	MYC2S/MeJA		Column F	MPK6OE/MeJA
vs.	vs.		vs.	vs.		vs.	vs.		vs.	vs.		vs.	vs.		vs.	vs.
Column A	GFP		Column C	MYC2S		Column E	MPK6OE		Column G	MYC2OE		Column B	GFP/MeJA		Column B	GFP/MeJA
Unpaired t test			Unpaired t test			Unpaired t test			Unpaired t test			Unpaired t test			Unpaired t test
P value	<0.0001		P value	<0.0001		P value	<0.0001		P value	0.0021		P value	0.0001		P value	<0.0001
P value summary	**		P value summary	**		P value summary	**		P value summary	**		P value summary	**		P value summary	**
Significantly different (P < 0.05)?	Yes		Significantly different (P < 0.05)?	Yes		Significantly different (P < 0.05)?	Yes		Significantly different (P < 0.05)?	Yes		Significantly different (P < 0.05)?	Yes		Significantly different (P < 0.05)?	Yes
One- or two-tailed P value?	Two-tailed		One- or two-tailed P value?	Two-tailed		One- or two-tailed P value?	Two-tailed		One- or two-tailed P value?	Two-tailed		One- or two-tailed P value?	Two-tailed		One- or two-tailed P value?	Two-tailed
t, df	t=42.03, df=4		t, df	t=434.3, df=4		t, df	t=5627, df=4		t, df	t=7.042, df=4		t, df	t=14.65, df=4		t, df	t=15.71, df=4
Supplemental Figure 16C
Column B	GFP/MeJA		Column D	MYC2S/MeJA		Column F	MPK6OE/MeJA		Column H	MYC2OE/MPK6OE		Column D	MYC2S/MeJA		Column F	MPK6OE/MeJA
vs.	vs.		vs.	vs.		vs.	vs.		vs.	vs.		vs.	vs.		vs.	vs.
Column A	GFP		Column C	MYC2S		Column E	MPK6OE		Column G	MYC2OE		Column B	GFP/MeJA		Column B	GFP/MeJA
Unpaired t test			Unpaired t test			Unpaired t test			Unpaired t test			Unpaired t test			Unpaired t test
P value	<0.0001		P value	0.0022		P value	0.0042		P value	<0.0001		P value	<0.0001		P value	<0.0001
P value summary	**		P value summary	**		P value summary	**		P value summary	**		P value summary	**		P value summary	**
Significantly different (P < 0.05)?	Yes		Significantly different (P < 0.05)?	Yes		Significantly different (P < 0.05)?	Yes		Significantly different (P < 0.05)?	Yes		Significantly different (P < 0.05)?	Yes		Significantly different (P < 0.05)?	Yes
One- or two-tailed P value?	Two-tailed		One- or two-tailed P value?	Two-tailed		One- or two-tailed P value?	Two-tailed		One- or two-tailed P value?	Two-tailed		One- or two-tailed P value?	Two-tailed		One- or two-tailed P value?	Two-tailed
t, df	t=31.71, df=4		t, df	t=7.024, df=4		t, df	t=5.891, df=4		t, df	t=26.32, df=4		t, df	t=28.69, df=4		t, df	t=30.15, df=4
Supplemental Figure 16D
Column B	GFP/MeJA		Column D	MYC2S/MeJA		Column F	MPK6OE/MeJA		Column H	MYC2OE/MPK6OE		Column D	MYC2S/MeJA		Column F	MPK6OE/MeJA
vs.	vs.		vs.	vs.		vs.	vs.		vs.	vs.		vs.	vs.		vs.	vs.
Column A	GFP		Column C	MYC2S		Column E	MPK6OE		Column G	MYC2OE		Column B	GFP/MeJA		Column B	GFP/MeJA
Unpaired t test			Unpaired t test			Unpaired t test			Unpaired t test			Unpaired t test			Unpaired t test
P value	0.0021		P value	0.0022		P value	0.0002		P value	0.0097		P value	0.0005		P value	0.0013
P value summary	**		P value summary	**		P value summary	**		P value summary	**		P value summary	**		P value summary	**
Significantly different (P < 0.05)?	Yes		Significantly different (P < 0.05)?	Yes		Significantly different (P < 0.05)?	Yes		Significantly different (P < 0.05)?	Yes		Significantly different (P < 0.05)?	Yes		Significantly different (P < 0.05)?	Yes
One- or two-tailed P value?	Two-tailed		One- or two-tailed P value?	Two-tailed		One- or two-tailed P value?	Two-tailed		One- or two-tailed P value?	Two-tailed		One- or two-tailed P value?	Two-tailed		One- or two-tailed P value?	Two-tailed
t, df	t=7.080, df=4		t, df	t=6.982, df=4		t, df	t=13.57, df=4		t, df	t=4.514, df=4		t, df	t=10.48, df=4		t, df	t=8.095, df=4
Supplemental Figure 16E
Column B	GFP/MeJA		Column D	MYC2S/MeJA		Column F	MPK6OE/MeJA		Column H	MYC2OE/MPK6OE		Column D	MYC2S/MeJA		Column F	MPK6OE/MeJA
vs.	vs.		vs.	vs.		vs.	vs.		vs.	vs.		vs.	vs.		vs.	vs.
Column A	GFP		Column C	MYC2S		Column E	MPK6OE		Column G	MYC2OE		Column B	GFP/MeJA		Column B	GFP/MeJA
Unpaired t test			Unpaired t test			Unpaired t test			Unpaired t test			Unpaired t test			Unpaired t test
P value	<0.0001		P value	<0.0001		P value	<0.0001		P value	0.0021		P value	0.0007		P value	0.0084
P value summary	**		P value summary	**		P value summary	**		P value summary	**		P value summary	**		P value summary	**
Significantly different (P < 0.05)?	Yes		Significantly different (P < 0.05)?	Yes		Significantly different (P < 0.05)?	Yes		Significantly different (P < 0.05)?	Yes		Significantly different (P < 0.05)?	Yes		Significantly different (P < 0.05)?	Yes
One- or two-tailed P value?	Two-tailed		One- or two-tailed P value?	Two-tailed		One- or two-tailed P value?	Two-tailed		One- or two-tailed P value?	Two-tailed		One- or two-tailed P value?	Two-tailed		One- or two-tailed P value?	Two-tailed
t, df	t=70.56, df=4		t, df	t=24.46, df=4		t, df	t=21.10, df=4		t, df	t=7.117, df=4		t, df	t=9.548, df=4		t, df	t=4.847, df=4
Supplemental Figure 16F
Column B	GFP/MeJA		Column D	MYC2S/MeJA		Column F	MPK6OE/MeJA		Column H	MYC2OE/MPK6OE		Column D	MYC2S/MeJA		Column F	MPK6OE/MeJA
vs.	vs.		vs.	vs.		vs.	vs.		vs.	vs.		vs.	vs.		vs.	vs.
Column A	GFP		Column C	MYC2S		Column E	MPK6OE		Column G	MYC2OE		Column B	GFP/MeJA		Column B	GFP/MeJA
Unpaired t test			Unpaired t test			Unpaired t test			Unpaired t test			Unpaired t test			Unpaired t test
P value	<0.0001		P value	<0.0001		P value	<0.0001		P value	0.0002		P value	0.0001		P value	0.002
P value summary	**		P value summary	**		P value summary	**		P value summary	**		P value summary	**		P value summary	**
Significantly different (P < 0.05)?	Yes		Significantly different (P < 0.05)?	Yes		Significantly different (P < 0.05)?	Yes		Significantly different (P < 0.05)?	Yes		Significantly different (P < 0.05)?	Yes		Significantly different (P < 0.05)?	Yes
One- or two-tailed P value?	Two-tailed		One- or two-tailed P value?	Two-tailed		One- or two-tailed P value?	Two-tailed		One- or two-tailed P value?	Two-tailed		One- or two-tailed P value?	Two-tailed		One- or two-tailed P value?	Two-tailed
t, df	t=32.12, df=4		t, df	t=35.39, df=4		t, df	t=24.14, df=4		t, df	t=12.32, df=4		t, df	t=14.22, df=4		t, df	t=7.191, df=4
Supplemental Figure 16G
Column B	GFP/MeJA		Column D	MYC2S/MeJA		Column F	MPK6OE/MeJA		Column H	MYC2OE/MPK6OE		Column D	MYC2S/MeJA		Column F	MPK6OE/MeJA
vs.	vs.		vs.	vs.		vs.	vs.		vs.	vs.		vs.	vs.		vs.	vs.
Column A	GFP		Column C	MYC2S		Column E	MPK6OE		Column G	MYC2OE		Column B	GFP/MeJA		Column B	GFP/MeJA
Unpaired t test			Unpaired t test			Unpaired t test			Unpaired t test			Unpaired t test			Unpaired t test
P value	0.0002		P value	<0.0001		P value	<0.0001		P value	0.0007		P value	0.0019		P value	0.0047
P value summary	**		P value summary	**		P value summary	**		P value summary	**		P value summary	**		P value summary	**
Significantly different (P < 0.05)?	Yes		Significantly different (P < 0.05)?	Yes		Significantly different (P < 0.05)?	Yes		Significantly different (P < 0.05)?	Yes		Significantly different (P < 0.05)?	Yes		Significantly different (P < 0.05)?	Yes
One- or two-tailed P value?	Two-tailed		One- or two-tailed P value?	Two-tailed		One- or two-tailed P value?	Two-tailed		One- or two-tailed P value?	Two-tailed		One- or two-tailed P value?	Two-tailed		One- or two-tailed P value?	Two-tailed
t, df	t=13.55, df=4		t, df	t=35.34, df=4		t, df	t=40.27, df=4		t, df	t=9.475, df=4		t, df	t=7.292, df=4		t, df	t=5.699, df=4
